# Supplementary material for: Diaqua­bis(2-bromo­benzoato-κO)bis­(nicotinamide-κN 1)nickel(II)
Source: Acta Crystallogr Sect E Struct Rep Online. 2009 Jun 13;65(Pt 7):m768–9. doi: 10.1107/S1600536809021710 (PMC2969345; doi:10.1107/S1600536809021710)
Supplement: Supplementary file 2 [file e-65-0m768-Isup2.hkl]

#
# h,k,l, Fc-squared, Fo-squared, sigma(Fo-squared) and status flag
#
data_I
_shelx_title ' el25 in P 21/n'
_shelx_refln_list_code          4
_shelx_F_calc_maximum      205.00
_exptl_crystal_F_000       740.00
_reflns_d_resolution_high  0.7463
 
loop_
 _symmetry_equiv_pos_as_xyz
 'x, y, z'
 '-x+1/2, y+1/2, -z+1/2'
 '-x, -y, -z'
 'x-1/2, -y-1/2, z-1/2'
 
_cell_length_a     7.8851
_cell_length_b    18.2865
_cell_length_c     9.7574
_cell_angle_alpha  90.000
_cell_angle_beta  106.609
_cell_angle_gamma  90.000
 
_shelx_F_squared_multiplier     1.000
 
loop_
 _refln_index_h
 _refln_index_k
 _refln_index_l
 _refln_F_squared_calc
 _refln_F_squared_meas
 _refln_F_squared_sigma
 _refln_observed_status
   2   0   0     9916.56    13674.67    157.06 o
   4   0   0     5471.10     7398.05     95.50 o
   6   0   0      399.09      495.95     19.07 o
   8   0   0     3824.24     4331.39    198.63 o
  10   0   0      934.87      906.11     65.13 o
   1   1   0     9023.52    10764.51    118.79 o
   2   1   0     7106.50     8881.03     92.34 o
   3   1   0     1312.23     1515.51     15.91 o
   4   1   0     7059.42     9236.84     83.04 o
   5   1   0     1840.33     2217.01     24.38 o
   6   1   0      537.42      601.85     20.35 o
   7   1   0     2110.07     2441.25     39.71 o
   8   1   0     2255.18     2565.85     56.96 o
   9   1   0      655.30      656.54     30.19 o
  10   1   0      111.73      157.53     59.92 o
   0   2   0      175.16      198.60      6.40 o
   1   2   0      465.77      520.88     20.90 o
   2   2   0       98.77      151.39      5.94 o
   3   2   0     5328.53     6728.66     64.06 o
   4   2   0    11885.52    14633.03    137.30 o
   5   2   0      111.38      126.54      5.16 o
   6   2   0     9975.93    11548.59    203.81 o
   7   2   0      694.55      859.66     26.01 o
   8   2   0      348.49      398.33     23.84 o
   9   2   0      192.58      221.69     23.84 o
  10   2   0      764.41      847.26     44.21 o
   1   3   0     6312.77     6468.29     80.11 o
   2   3   0    16389.35    17938.66    189.58 o
   3   3   0     1058.49     1152.29     15.04 o
   4   3   0     2962.34     3567.95     35.87 o
   5   3   0       13.72       14.43      4.06 o
   6   3   0     1937.74     2081.56     27.66 o
   7   3   0      569.79      591.67     20.60 o
   8   3   0     1635.17     1804.21     45.67 o
   9   3   0     1630.90     1787.00     48.98 o
  10   3   0       12.45        9.99     37.77 o
   0   4   0    10216.74     9990.14    194.48 o
   1   4   0    17478.28    18294.10    260.88 o
   2   4   0     2788.24     2950.50     42.53 o
   3   4   0     5131.60     5568.49     66.26 o
   4   4   0     1954.63     2230.74     25.18 o
   5   4   0       12.66       12.31      4.26 o
   6   4   0       56.92       57.87      8.91 o
   7   4   0       63.55       61.45      9.75 o
   8   4   0      550.62      517.07     26.00 o
   9   4   0      145.15      177.00     22.84 o
   1   5   0    17215.00    18261.82    250.23 o
   2   5   0       28.66       33.02      3.48 o
   3   5   0     2465.40     2427.84     30.90 o
   4   5   0      486.67      498.87     10.15 o
   5   5   0    13279.98    14455.47    245.97 o
   6   5   0       83.43      120.89      9.90 o
   7   5   0     2270.91     2464.20     40.15 o
   8   5   0      331.75      372.68     23.77 o
   9   5   0      258.93      278.30     32.43 o
   0   6   0      950.10      961.46     23.10 o
   1   6   0      296.15      322.89      8.76 o
   2   6   0     3059.89     3239.48     43.01 o
   3   6   0    11366.02    12104.18    157.46 o
   4   6   0     7062.67     7400.99     95.07 o
   5   6   0       34.55       53.75      5.56 o
   6   6   0     1239.58     1154.11     23.74 o
   7   6   0     2222.34     2217.91     37.22 o
   8   6   0      102.89       97.11     13.72 o
   9   6   0     1959.93     1922.35     99.43 o
   1   7   0    13806.44    13600.69    187.83 o
   2   7   0     1196.76     1248.49     19.32 o
   3   7   0      346.11      372.21      9.33 o
   4   7   0        1.54       36.01      6.70 o
   5   7   0     2172.91     2114.84     33.71 o
   6   7   0      783.72      726.03     18.82 o
   7   7   0      115.70      122.70     11.65 o
   8   7   0       26.21       36.80     12.87 o
   9   7   0     2329.55     2317.99     55.27 o
   0   8   0      105.17       86.72      9.77 o
   1   8   0     6680.52     6785.31     96.16 o
   2   8   0     4885.43     5091.21     66.42 o
   3   8   0     9269.74     9391.08    119.17 o
   4   8   0     1091.38     1090.76     19.27 o
   5   8   0       21.06       24.36      8.00 o
   6   8   0       80.49       90.84     10.97 o
   7   8   0     3466.77     3291.43     58.04 o
   8   8   0      451.61      426.88     23.81 o
   9   8   0      255.78      242.69     25.69 o
   1   9   0       56.45       46.33      7.76 o
   2   9   0       19.69       23.85      5.08 o
   3   9   0     1227.29     1124.06     19.35 o
   4   9   0     1796.94     1841.00     28.59 o
   5   9   0     3401.39     3274.60     48.40 o
   6   9   0      534.73      495.74     19.35 o
   7   9   0     2057.39     1991.18     41.39 o
   8   9   0      233.70      251.71     18.02 o
   9   9   0        5.33        7.41     17.63 o
   0  10   0     6749.68     6358.71    129.22 o
   1  10   0       28.09       22.12      5.18 o
   2  10   0     6221.44     6395.63     83.26 o
   3  10   0     2534.33     2458.12     35.83 o
   4  10   0       16.86        8.01      8.10 o
   5  10   0       90.98       91.35     11.43 o
   6  10   0      318.39      300.63     16.37 o
   7  10   0      667.02      697.72     25.63 o
   8  10   0      290.19      291.10     29.26 o
   9  10   0      533.07      582.05     31.52 o
   1  11   0     1205.68     1111.44     18.40 o
   2  11   0     3640.02     3574.02     45.56 o
   3  11   0      105.72      107.42      7.61 o
   4  11   0     1511.69     1417.64     34.82 o
   5  11   0        7.66       -8.87     10.67 o
   6  11   0      559.26      534.59     21.12 o
   7  11   0      236.29      236.99     17.89 o
   8  11   0      746.48      725.95     27.26 o
   9  11   0     1060.05     1050.18     34.53 o
   0  12   0     2193.64     2093.05     41.73 o
   1  12   0      152.54      198.35      8.16 o
   2  12   0       53.93       46.86      6.84 o
   3  12   0      385.84      373.15     14.01 o
   4  12   0     1423.81     1340.37     34.66 o
   5  12   0      115.53      110.50     16.11 o
   6  12   0     4858.79     4681.63     78.01 o
   7  12   0       29.78       31.97     15.14 o
   8  12   0       58.51       49.04     16.27 o
   1  13   0       81.66       67.55      8.06 o
   2  13   0     8198.45     8070.43    118.90 o
   3  13   0      978.79      926.32     23.60 o
   4  13   0     1055.49     1002.83     29.91 o
   5  13   0      462.71      461.17     30.27 o
   6  13   0     1776.85     1668.01     38.35 o
   7  13   0       24.34       27.54     15.37 o
   8  13   0     1393.04     1345.84     37.92 o
   0  14   0     5449.71     5214.70     92.32 o
   1  14   0      174.11      205.83     10.12 o
   2  14   0     1994.05     1909.36     36.58 o
   3  14   0      115.56       78.04     14.35 o
   4  14   0      438.49      408.44     20.63 o
   5  14   0     1145.17     1121.91     30.07 o
   6  14   0      669.43      671.32     25.62 o
   7  14   0       78.00       81.30     17.20 o
   8  14   0      186.05      203.87     21.02 o
   1  15   0      156.72      125.02     12.24 o
   2  15   0     2141.69     2006.26     38.90 o
   3  15   0      356.15      360.46     22.03 o
   4  15   0       97.87       88.57     15.78 o
   5  15   0     1301.73     1302.38     33.24 o
   6  15   0      809.80      803.98     30.55 o
   7  15   0      270.13      258.24     24.75 o
   0  16   0      255.55      261.80     35.60 o
   1  16   0      505.07      512.22     20.59 o
   2  16   0      584.53      584.46     21.14 o
   3  16   0      566.55      574.49     40.54 o
   4  16   0     2094.07     2139.54     50.44 o
   5  16   0      456.67      475.82     21.71 o
   6  16   0     1708.09     1721.81     41.19 o
   7  16   0      224.78      189.39     20.72 o
   1  17   0     3483.03     3585.14     61.42 o
   2  17   0     1121.78     1098.63     34.03 o
   3  17   0       45.08       40.33     15.57 o
   4  17   0      272.75      263.85     21.36 o
   5  17   0      158.78      149.47     17.36 o
   6  17   0      133.06      169.47     20.95 o
   7  17   0        1.06       -1.91     20.40 o
   0  18   0     1070.24     1138.83     68.16 o
   1  18   0      467.47      525.44     33.77 o
   2  18   0      188.23      178.16     18.41 o
   3  18   0     2936.70     2919.04     63.79 o
   4  18   0      273.23      299.05     19.51 o
   5  18   0        5.34        7.81     15.72 o
   6  18   0       77.74       64.43     18.72 o
   1  19   0      840.87      885.83     44.36 o
   2  19   0       51.62       73.37     36.90 o
   3  19   0     2308.08     2311.06     55.17 o
   4  19   0       52.57       66.59     16.18 o
   5  19   0     3437.35     3527.49     74.14 o
   6  19   0      337.23      349.58     27.58 o
   0  20   0      905.32     1108.87     75.98 o
   1  20   0      554.46      672.71     40.98 o
   2  20   0     1010.30      933.90     68.16 o
   3  20   0     1134.66     1168.79     74.68 o
   4  20   0      339.36      358.43     29.39 o
   5  20   0       46.80        7.92     18.08 o
   1  21   0     2875.76     3149.91    128.08 o
   2  21   0      255.17      260.50     49.06 o
   3  21   0       33.34      -20.84     38.21 o
   4  21   0       51.73       23.90     29.31 o
   5  21   0      398.60      450.01     29.25 o
   0  22   0      132.82       97.25     46.46 o
   1  22   0      109.68      225.77     50.80 o
   2  22   0       26.79      -20.41     43.85 o
   3  22   0      924.20     1061.11     76.41 o
   1  23   0       17.78       75.55     50.36 o
   2  23   0      883.98      890.92     73.81 o
   3  23   0      798.86      773.69     72.94 o
   1  24   0       20.51      -17.80     50.36 o
  -9   0   1     1580.28     1765.90     59.70 o
  -7   0   1     2815.89     3319.26     59.22 o
  -5   0   1     3138.46     4140.64     63.61 o
  -3   0   1    11498.55    14915.63    370.56 o
  -1   0   1     1319.17     1392.82     40.81 o
   1   0   1     2948.88     3752.18     90.34 o
   3   0   1      136.07      143.13     17.99 o
   5   0   1     2596.32     2960.52     59.79 o
   7   0   1    15423.52    17143.23    490.18 o
   9   0   1     1326.62     1296.87     71.20 o
 -10   1   1     1365.32     1601.75     48.15 o
  -9   1   1      387.44      478.95     23.14 o
  -8   1   1     1573.52     1874.44     39.77 o
  -7   1   1     1509.23     1727.63     25.45 o
  -6   1   1        7.72        8.30      4.58 o
  -5   1   1     7987.39     9751.47     92.04 o
  -4   1   1     3829.00     5039.89     55.10 o
  -3   1   1      468.76      498.06     11.34 o
  -2   1   1      807.42     1008.33     18.88 o
  -1   1   1    11223.92    12362.05    142.15 o
   0   1   1     2231.67     2409.78     28.48 o
   1   1   1     1538.63     1763.77     33.19 o
   2   1   1     1218.97     1260.01     13.35 o
   3   1   1    10514.93    12663.83    153.35 o
   4   1   1     1630.21     1828.97     23.50 o
   5   1   1     4206.25     4732.28     58.83 o
   6   1   1       12.04       12.72      7.73 o
   7   1   1      520.16      622.88     46.83 o
   8   1   1      559.53      585.74     32.38 o
   9   1   1     1340.24     1378.93     51.88 o
 -10   2   1      178.35      238.80     25.24 o
  -9   2   1     3524.08     3879.23     82.67 o
  -8   2   1        1.11        9.02     11.56 o
  -7   2   1     2503.44     2907.65     40.66 o
  -6   2   1     1223.40     1308.31     18.24 o
  -5   2   1        5.17       19.39      4.03 o
  -4   2   1      396.81      396.56      8.93 o
  -3   2   1     4837.27     5383.08     81.68 o
  -2   2   1     1634.91     1724.26     31.42 o
  -1   2   1     9950.13    10661.88    134.72 o
   0   2   1      518.06      457.86      8.15 o
   1   2   1    17353.01    17649.79    282.69 o
   2   2   1      539.05      504.04      7.81 o
   3   2   1    12259.51    13881.24    167.17 o
   4   2   1      218.22      202.17      6.37 o
   5   2   1       11.16       15.43      5.03 o
   6   2   1      169.94      186.01     12.57 o
   7   2   1       37.40       52.49     15.84 o
   8   2   1      250.91      280.75     26.66 o
   9   2   1        3.80       22.42     24.47 o
 -10   3   1       28.01       58.01     29.22 o
  -9   3   1      123.65      157.09     25.05 o
  -8   3   1        7.80        4.34     12.60 o
  -7   3   1      474.42      494.94     12.50 o
  -6   3   1     1671.84     1793.65     21.41 o
  -5   3   1      470.54      469.18      8.84 o
  -4   3   1    15523.83    17735.34    188.74 o
  -3   3   1     4115.75     4827.02     62.75 o
  -2   3   1     4991.02     5341.63     53.86 o
  -1   3   1     3093.30     3091.06     42.96 o
   0   3   1       39.11       44.41      2.01 o
   1   3   1    11265.96    12146.53    206.12 o
   2   3   1      240.90      222.43      6.93 o
   3   3   1     1623.07     1843.30     30.42 o
   4   3   1      810.18      916.85     23.26 o
   5   3   1     2582.21     2737.52     63.55 o
   6   3   1     1438.37     1586.21     31.16 o
   7   3   1     1027.93     1143.72     28.68 o
   8   3   1     3034.75     3108.56     66.66 o
   9   3   1     1502.37     1517.12     55.26 o
 -10   4   1      878.94      893.44     49.06 o
  -9   4   1      162.12      163.64     32.35 o
  -8   4   1      259.70      287.24     14.38 o
  -7   4   1      322.93      307.73     12.91 o
  -6   4   1     8861.04     9614.31    126.57 o
  -5   4   1     4220.08     4533.30     51.81 o
  -4   4   1        8.76       14.45      3.77 o
  -3   4   1     6350.08     6510.42     75.05 o
  -2   4   1      460.66      472.77     11.36 o
  -1   4   1      928.20      922.10     13.07 o
   0   4   1      632.21      787.04     10.42 o
   1   4   1     3765.17     4223.33     45.20 o
   2   4   1      757.77      798.28     13.96 o
   3   4   1     3031.26     3552.54     44.60 o
   4   4   1     2774.39     2715.77     39.96 o
   5   4   1     2954.61     3060.91     44.72 o
   6   4   1     4694.65     4865.55     92.80 o
   7   4   1     1901.90     2050.85     40.62 o
   8   4   1      850.63      895.63     33.80 o
   9   4   1      582.12      570.08     42.77 o
 -10   5   1     1105.40     1194.75    118.75 o
  -9   5   1        6.89       -7.90     25.03 o
  -8   5   1     7077.46     7123.58     97.28 o
  -7   5   1        3.79        6.06      8.76 o
  -6   5   1     4950.34     5410.23     57.82 o
  -5   5   1     3305.28     3504.05     44.60 o
  -4   5   1       35.84       50.81      4.88 o
  -3   5   1      364.24      344.28     10.29 o
  -2   5   1     3647.82     3693.57     47.74 o
  -1   5   1      159.57      181.26      5.68 o
   0   5   1    18986.73    19196.58    219.89 o
   1   5   1      254.91      294.69      7.06 o
   2   5   1    18230.17    19164.64    283.16 o
   3   5   1     1529.54     1493.36     21.73 o
   4   5   1     1731.71     1774.15     26.02 o
   5   5   1        8.71       14.85      7.39 o
   6   5   1     1501.88     1594.81     36.07 o
   7   5   1        4.56       10.26     10.14 o
   8   5   1      388.26      400.31     24.25 o
   9   5   1      274.49      299.01     34.37 o
 -10   6   1      700.96      710.74     59.05 o
  -9   6   1       71.29       81.86     16.26 o
  -8   6   1        4.61       10.29     11.97 o
  -7   6   1       53.72       64.75      9.93 o
  -6   6   1     2818.44     2772.50     42.19 o
  -5   6   1     1606.78     1616.33     25.47 o
  -4   6   1     1178.05     1143.47     17.64 o
  -3   6   1     2689.47     2666.54     46.15 o
  -2   6   1     9696.04     9752.66    135.88 o
  -1   6   1      570.67      595.67     10.64 o
   0   6   1    27440.74    28514.43    355.81 o
   1   6   1     3918.97     3959.85     47.98 o
   2   6   1        4.47        7.05      2.83 o
   3   6   1     4812.48     5035.70     66.93 o
   4   6   1    10828.82    11136.55    148.32 o
   5   6   1     1496.62     1499.23     26.96 o
   6   6   1     1179.18     1105.49     23.46 o
   7   6   1      594.21      590.06     24.53 o
   8   6   1      290.09      280.54     22.75 o
   9   6   1      494.25      510.46     39.43 o
  -9   7   1      320.92      352.42     19.29 o
  -8   7   1     1107.19     1041.85     28.58 o
  -7   7   1      287.37      281.89     15.19 o
  -6   7   1      880.03      795.76     19.03 o
  -5   7   1      586.52      611.45     14.51 o
  -4   7   1     7793.15     7550.72    109.94 o
  -3   7   1       51.54       67.13      5.75 o
  -2   7   1    18762.79    18981.30    301.62 o
  -1   7   1      609.60      632.04     11.58 o
   0   7   1       85.52       90.34      6.16 o
   1   7   1       49.22       66.02      4.92 o
   2   7   1     6618.20     7008.20     97.12 o
   3   7   1      222.43      231.64     12.13 o
   4   7   1       82.25       90.87      8.20 o
   5   7   1       55.23       43.52      8.72 o
   6   7   1     9522.33     9553.95    125.94 o
   7   7   1      459.23      464.97     22.66 o
   8   7   1     2406.89     2264.20     46.44 o
   9   7   1       16.11        3.83     28.43 o
  -9   8   1      562.65      551.06     33.65 o
  -8   8   1      100.07      104.68     14.46 o
  -7   8   1      726.12      698.76     29.51 o
  -6   8   1     6045.24     6038.44     93.00 o
  -5   8   1      107.18      119.46      7.78 o
  -4   8   1     1795.74     1832.27     27.87 o
  -3   8   1      115.77      111.30      6.66 o
  -2   8   1      556.13      494.23     15.87 o
  -1   8   1     1315.51     1380.74     21.10 o
   0   8   1     9669.91     9963.82    125.49 o
   1   8   1     2985.87     2780.69     38.46 o
   2   8   1      699.46      703.11     12.86 o
   3   8   1     5778.91     5741.30     77.00 o
   4   8   1     4584.75     4583.66     63.30 o
   5   8   1     1787.54     1765.48     30.88 o
   6   8   1     1729.62     1668.18     30.81 o
   7   8   1      413.56      417.23     21.62 o
   8   8   1     1241.73     1159.62     32.44 o
   9   8   1       93.26       90.36     30.59 o
  -9   9   1       65.36       53.27     15.54 o
  -8   9   1     2513.78     2525.31     49.55 o
  -7   9   1     1255.78     1112.67     29.25 o
  -6   9   1     1991.77     1910.90     52.22 o
  -5   9   1      669.36      648.09     22.84 o
  -4   9   1     1725.15     1658.12     26.22 o
  -3   9   1       62.98       66.60      6.82 o
  -2   9   1      250.37      269.85     10.49 o
  -1   9   1     3152.49     3061.98     41.96 o
   0   9   1     4122.57     4081.59     54.46 o
   1   9   1     1138.46     1286.91     21.10 o
   2   9   1     7088.08     6620.24     85.86 o
   3   9   1     1377.84     1305.12     19.93 o
   4   9   1      618.98      587.35     16.03 o
   5   9   1      191.50      194.41     11.79 o
   6   9   1      598.16      560.16     23.80 o
   7   9   1       33.41       10.14     14.02 o
   8   9   1      144.24      146.80     16.47 o
   9   9   1       87.99       64.08     20.04 o
  -9  10   1       45.69       58.72     16.27 o
  -8  10   1       81.10       83.27     16.77 o
  -7  10   1        2.11      -12.08     12.08 o
  -6  10   1      899.43      895.91     29.13 o
  -5  10   1      255.29      241.24     15.24 o
  -4  10   1       54.39       67.08      8.37 o
  -3  10   1     7212.36     7211.62    103.47 o
  -2  10   1     1860.43     1883.03     28.18 o
  -1  10   1     2775.78     2803.55     39.33 o
   0  10   1     3992.63     4120.17     55.43 o
   1  10   1     1243.84     1333.11     22.22 o
   2  10   1      130.07      120.60      7.54 o
   3  10   1     1370.08     1368.60     21.26 o
   4  10   1      813.69      769.26     18.68 o
   5  10   1     3622.63     3533.51     52.77 o
   6  10   1       11.36       10.86     12.63 o
   7  10   1     2967.87     2853.05     58.16 o
   8  10   1      402.47      336.87     20.99 o
  -9  11   1        1.89        2.70     16.18 o
  -8  11   1        9.48       -1.79     13.56 o
  -7  11   1     1495.26     1423.54     34.39 o
  -6  11   1     1273.45     1205.24     34.57 o
  -5  11   1     1186.00     1150.05     31.68 o
  -4  11   1     2366.81     2246.30     46.94 o
  -3  11   1      254.08      238.22     13.40 o
  -2  11   1     3584.14     3519.89     48.53 o
  -1  11   1     3953.01     3717.93     50.95 o
   0  11   1       35.40       43.50     10.56 o
   1  11   1     3472.49     3487.96     48.61 o
   2  11   1      116.36      170.59      8.79 o
   3  11   1     2761.47     2676.06     36.05 o
   4  11   1      166.22      158.22     10.84 o
   5  11   1     4715.67     4483.41     73.21 o
   6  11   1     2060.90     1923.30     41.06 o
   7  11   1       96.55      125.19     16.76 o
   8  11   1      147.27      159.14     18.26 o
  -9  12   1     3630.17     3546.74    135.46 o
  -8  12   1        1.81      -14.98     14.98 o
  -7  12   1     3180.30     3208.65     58.92 o
  -6  12   1      130.45      151.71     17.44 o
  -5  12   1      211.95      206.34     16.20 o
  -4  12   1        5.03       12.65      8.65 o
  -3  12   1     2933.92     2759.24     53.26 o
  -2  12   1      108.98       75.88     10.98 o
  -1  12   1      201.77      202.61      8.57 o
   0  12   1      367.51      392.23     12.02 o
   1  12   1    12523.32    12514.93    159.05 o
   2  12   1      787.07      837.06     18.61 o
   3  12   1     6394.94     6371.85    104.73 o
   4  12   1       72.38       45.12     11.33 o
   5  12   1        4.76        2.80     12.05 o
   6  12   1       80.59       92.17     15.33 o
   7  12   1     1449.98     1443.18     37.23 o
   8  12   1       15.16      -16.41     16.41 o
  -8  13   1      670.83      637.03     26.97 o
  -7  13   1     1110.35     1093.18     31.87 o
  -6  13   1      762.66      704.14     27.96 o
  -5  13   1     4932.41     4711.92     91.83 o
  -4  13   1      164.65      190.75     15.46 o
  -3  13   1      132.88      121.62     11.02 o
  -2  13   1     1587.93     1538.00     35.43 o
  -1  13   1     4649.33     4676.70     63.93 o
   0  13   1      512.73      545.14     14.80 o
   1  13   1     2039.38     2074.86     34.03 o
   2  13   1      753.50      771.78     31.72 o
   3  13   1     1903.65     1801.47     35.74 o
   4  13   1      407.31      420.06     20.37 o
   5  13   1     3305.06     3269.45     58.44 o
   6  13   1      170.27      161.32     16.90 o
   7  13   1      166.40      191.58     22.15 o
   8  13   1      134.12      167.78     19.75 o
  -8  14   1       51.35       49.74     17.55 o
  -7  14   1       64.10       45.85     16.07 o
  -6  14   1        6.38        4.38     15.04 o
  -5  14   1      656.17      622.32     26.36 o
  -4  14   1      194.55      173.18     15.86 o
  -3  14   1    11797.34    11414.15    165.33 o
  -2  14   1        8.13       -8.07     10.91 o
  -1  14   1     2910.94     2974.23     57.65 o
   0  14   1        3.77       -1.82      7.31 o
   1  14   1      976.79      960.31     20.75 o
   2  14   1       75.95       99.89     11.42 o
   3  14   1      824.58      820.51     23.62 o
   4  14   1      347.41      364.27     21.49 o
   5  14   1     3007.09     2957.15     61.73 o
   6  14   1      145.65      133.75     17.07 o
   7  14   1     2994.63     2960.00     58.75 o
   8  14   1       18.39       36.41     19.04 o
  -8  15   1      470.74      476.58     25.77 o
  -7  15   1     1931.75     2006.33     45.60 o
  -6  15   1       96.58       98.06     17.17 o
  -5  15   1     1392.94     1335.05     38.56 o
  -4  15   1      141.95      138.62     15.93 o
  -3  15   1     1931.17     1940.39     38.24 o
  -2  15   1     1366.27     1410.48     31.33 o
  -1  15   1     5435.78     5598.29     99.36 o
   0  15   1      423.84      432.73     14.62 o
   1  15   1      665.05      666.33     18.26 o
   2  15   1     2123.91     2115.60     40.50 o
   3  15   1      342.13      354.39     16.71 o
   4  15   1      817.27      820.87     28.95 o
   5  15   1      969.33      935.99     30.77 o
   6  15   1      104.89      111.03     17.52 o
   7  15   1       20.04       -0.28     17.36 o
  -7  16   1      372.73      382.30     23.15 o
  -6  16   1      632.70      642.64     38.48 o
  -5  16   1        0.75       17.68     15.62 o
  -4  16   1       85.60       74.67     15.66 o
  -3  16   1      311.60      311.21     19.40 o
  -2  16   1      127.75      114.81     13.06 o
  -1  16   1      230.57      249.18     22.37 o
   0  16   1      720.02      730.66     26.62 o
   1  16   1     4217.20     4391.71     71.59 o
   2  16   1      161.99      166.48     21.75 o
   3  16   1     3885.78     3909.83     66.09 o
   4  16   1     1038.03     1012.59     30.58 o
   5  16   1      183.83      187.45     32.18 o
   6  16   1      696.17      686.03     28.69 o
   7  16   1       58.92       54.39     19.20 o
  -7  17   1      329.15      312.16     22.99 o
  -6  17   1      277.51      252.54     20.20 o
  -5  17   1     1100.05     1090.75     43.11 o
  -4  17   1     4360.68     4123.16     81.78 o
  -3  17   1      155.85      157.23     17.15 o
  -2  17   1     1932.03     1951.42     39.98 o
  -1  17   1       81.71       64.34     12.94 o
   0  17   1       78.44       95.48     22.80 o
   1  17   1       18.68       27.05     21.12 o
   2  17   1      190.95      204.56     18.33 o
   3  17   1     1215.96     1272.74     33.40 o
   4  17   1       46.57       46.46     14.60 o
   5  17   1      182.05      189.08     18.57 o
   6  17   1     1209.00     1229.57     36.69 o
   7  17   1        2.99       32.13     39.08 o
  -7  18   1       17.82        1.50     21.44 o
  -6  18   1      527.29      503.99     25.03 o
  -5  18   1      856.95      822.44     34.32 o
  -4  18   1      553.14      517.55     27.53 o
  -3  18   1     2375.73     2395.25     55.16 o
  -2  18   1     1137.50     1109.95     30.35 o
  -1  18   1       58.72       66.52     16.32 o
   0  18   1     2469.80     2644.66    136.55 o
   1  18   1        6.73       15.13     22.53 o
   2  18   1       46.04       35.62     15.78 o
   3  18   1       14.78        4.87     13.34 o
   4  18   1      877.87      914.98     29.83 o
   5  18   1      725.83      723.87     28.83 o
   6  18   1      223.91      253.56     29.58 o
  -6  19   1      247.59      280.21     26.12 o
  -5  19   1       27.87        1.69     23.45 o
  -4  19   1      799.79      808.74     33.22 o
  -3  19   1       18.58       -4.70     16.01 o
  -2  19   1       98.43       96.81     18.52 o
  -1  19   1      423.97      424.77     34.30 o
   0  19   1     1222.50     1392.12     55.36 o
   1  19   1      158.64      174.54     42.11 o
   2  19   1     2006.41     2103.56     98.56 o
   3  19   1       42.53       33.21     17.73 o
   4  19   1     1065.26     1103.65     32.70 o
   5  19   1        0.35      -16.60     16.82 o
   6  19   1      187.73      208.80     33.35 o
  -6  20   1     1591.11     1803.54     89.00 o
  -5  20   1      531.78      509.04     29.36 o
  -4  20   1       77.47       84.89     20.54 o
  -3  20   1       20.93       -0.99     17.25 o
  -2  20   1     1113.42     1066.32     69.47 o
  -1  20   1      207.39      188.33     29.93 o
   0  20   1     2864.53     3159.04     88.39 o
   1  20   1      460.01      532.29     57.74 o
   2  20   1       36.71       65.56     41.25 o
   3  20   1      682.45      670.79     61.22 o
   4  20   1     1195.12     1228.73     36.29 o
   5  20   1        0.46      -10.99     20.59 o
  -5  21   1        3.42        8.60     19.80 o
  -4  21   1     1588.74     1653.21     53.85 o
  -3  21   1        2.91      -14.33     37.77 o
  -2  21   1     1252.10     1439.71     83.36 o
  -1  21   1      110.26      195.77     47.98 o
   0  21   1       83.18       71.33     30.45 o
   1  21   1        1.93       45.59     43.42 o
   2  21   1      204.01      227.51     49.50 o
   3  21   1       45.28       71.64     46.02 o
   4  21   1       17.02       -6.08     43.42 o
  -4  22   1      245.82      277.00     51.67 o
  -3  22   1       49.03       54.27     42.55 o
  -2  22   1      359.28      426.36     55.14 o
  -1  22   1      679.06      762.20     45.88 o
   0  22   1     1067.55     1228.70     86.83 o
   1  22   1     1651.96     1789.22    101.16 o
   2  22   1       80.69       82.49     48.19 o
   3  22   1      330.94      375.56     59.05 o
  -3  23   1       85.26      131.55     47.76 o
  -2  23   1        9.03      -41.68     41.68 o
  -1  23   1       37.95       39.08     47.32 o
   0  23   1     1548.96     1877.35    107.67 o
   1  23   1       24.37      -26.92     47.32 o
   2  23   1     1012.76     1177.04     85.97 o
  -2  24   1       13.07       72.07     50.36 o
   0  24   1      165.69      188.86     56.01 o
   1  24   1       24.75       -1.30     52.10 o
 -10   0   2       21.44       36.37     25.60 o
  -8   0   2     3681.60     4095.85     66.49 o
  -6   0   2     7058.83     8536.24    123.07 o
  -4   0   2      444.91      506.98     18.11 o
  -2   0   2    19615.47    20237.13    550.53 o
   0   0   2    16589.96    16670.94    273.56 o
   2   0   2    10908.73    11830.37    231.74 o
   4   0   2    21093.20    23935.09    466.08 o
   6   0   2      947.81     1052.86     54.27 o
   8   0   2      298.40      292.63     39.94 o
 -10   1   2     1165.56     1264.96     36.49 o
  -9   1   2      288.06      338.78     21.31 o
  -8   1   2     2098.92     2370.93     36.83 o
  -7   1   2       92.88      102.23      8.06 o
  -6   1   2      631.04      713.25     13.59 o
  -5   1   2     1710.71     1914.64     29.34 o
  -4   1   2     6370.97     7122.11     90.47 o
  -3   1   2     5604.76     6309.09     91.18 o
  -2   1   2     5302.20     5856.60     84.28 o
  -1   1   2     5582.22     5594.68     93.29 o
   0   1   2     3275.85     3123.16     51.38 o
   1   1   2      420.15      426.82      8.64 o
   2   1   2    12522.82    13415.95    324.99 o
   3   1   2     5543.95     6507.46    114.05 o
   4   1   2       89.58      189.06     15.43 o
   5   1   2        0.82        0.08      7.35 o
   6   1   2     6504.73     6670.54    115.11 o
   7   1   2       58.50       58.16     46.46 o
   8   1   2      348.12      429.00     33.00 o
   9   1   2      609.24      689.38     39.41 o
 -10   2   2      394.44      391.30     35.78 o
  -9   2   2       91.86       86.51     16.61 o
  -8   2   2       90.72      112.46     11.59 o
  -7   2   2      429.68      479.23     12.37 o
  -6   2   2     1469.79     1683.08     23.52 o
  -5   2   2     2335.18     2666.97     49.06 o
  -4   2   2      501.82      458.30     20.65 o
  -3   2   2     1889.32     2070.25     26.14 o
  -2   2   2    10326.54    10578.74    134.50 o
  -1   2   2     1575.42     1716.89     23.61 o
   0   2   2    25541.88    25501.62    321.07 o
   1   2   2    11208.31    11328.33    120.49 o
   2   2   2        6.04       20.85      2.87 o
   3   2   2       80.65       99.42      4.97 o
   4   2   2     2447.45     2607.06     46.58 o
   5   2   2      808.19      824.72     20.82 o
   6   2   2      116.60      156.99     14.49 o
   7   2   2       25.78       30.73     19.45 o
   8   2   2     4453.39     4497.82    107.67 o
   9   2   2      169.98      199.24     44.07 o
 -10   3   2      321.54      349.09     33.43 o
  -9   3   2      972.50     1107.84     37.20 o
  -8   3   2     1702.66     1816.14     29.33 o
  -7   3   2     2747.73     3032.98     35.40 o
  -6   3   2     3917.33     4298.40     49.42 o
  -5   3   2     3461.08     3748.30     61.62 o
  -4   3   2    13118.60    15083.33    150.12 o
  -3   3   2        7.46        5.36      2.57 o
  -2   3   2       99.64      127.19      3.80 o
  -1   3   2      894.95      997.25     13.73 o
   0   3   2    42023.87    42398.46    531.66 o
   1   3   2     1509.73     1569.55     20.41 o
   2   3   2      118.25      198.28      7.67 o
   3   3   2     7649.15     7804.96    100.59 o
   4   3   2      105.19      116.09      7.76 o
   5   3   2     1905.30     1990.57     36.66 o
   6   3   2      942.17      911.82     32.65 o
   7   3   2      140.88      109.05     21.30 o
   8   3   2       21.27       51.00     33.21 o
   9   3   2      285.33      292.77     32.69 o
 -10   4   2      219.56      237.54     31.86 o
  -9   4   2     1396.73     1431.83     41.70 o
  -8   4   2      853.67      923.42     31.27 o
  -7   4   2      216.70      220.00      9.30 o
  -6   4   2     2051.85     2173.26     28.16 o
  -5   4   2     1039.04     1071.31     20.03 o
  -4   4   2      750.93      787.82     12.90 o
  -3   4   2     3618.33     3756.73     45.66 o
  -2   4   2     2122.42     2138.55     24.82 o
  -1   4   2      330.33      273.07      7.14 o
   0   4   2     2219.60     2326.37     35.86 o
   1   4   2     7360.79     7420.20     70.10 o
   2   4   2     3440.28     3251.57     44.30 o
   3   4   2     3125.78     3461.16     47.91 o
   4   4   2     6760.13     6757.31    120.93 o
   5   4   2      863.08      848.98     27.24 o
   6   4   2      912.01      893.60     37.47 o
   7   4   2      866.64      851.84     77.28 o
   8   4   2       28.63       27.58     23.24 o
   9   4   2        0.20      -25.70     25.78 o
 -10   5   2      856.91      913.13     48.23 o
  -9   5   2      275.41      292.64     15.98 o
  -8   5   2      131.98      145.51     12.63 o
  -7   5   2     1505.77     1538.21     25.51 o
  -6   5   2      646.63      640.40     12.43 o
  -5   5   2      175.97      194.72      7.82 o
  -4   5   2     1109.36     1071.43     15.40 o
  -3   5   2    19135.92    20633.82    203.97 o
  -2   5   2     1057.89     1109.14     16.26 o
  -1   5   2    27347.50    27266.52    287.86 o
   0   5   2     3588.16     3668.27     41.05 o
   1   5   2     3587.62     3804.98     42.86 o
   2   5   2     3941.76     4160.89     55.79 o
   3   5   2     3195.21     3386.91     47.41 o
   4   5   2      804.83      818.46     17.76 o
   5   5   2      343.18      357.09     13.07 o
   6   5   2      182.68      177.05     12.16 o
   7   5   2     2073.80     1953.45     44.56 o
   8   5   2       39.72       34.37     28.22 o
   9   5   2     1781.48     1748.56     61.22 o
 -10   6   2     1057.15     1079.80     52.23 o
  -9   6   2     1685.46     1641.07     36.62 o
  -8   6   2      137.30      116.97     13.16 o
  -7   6   2      623.99      588.85     21.08 o
  -6   6   2      323.87      306.66      9.38 o
  -5   6   2     2806.94     2809.50     36.65 o
  -4   6   2     1681.98     1651.10     22.89 o
  -3   6   2     8586.35     9206.76     99.61 o
  -2   6   2     2022.73     2004.35     26.66 o
  -1   6   2     2123.13     2447.99     31.78 o
   0   6   2       85.32      129.05      5.56 o
   1   6   2     4924.42     4873.90     54.30 o
   2   6   2      140.60      120.09      6.93 o
   3   6   2      975.61      918.14     23.61 o
   4   6   2      806.95      781.58     17.75 o
   5   6   2     2278.24     2107.30     34.99 o
   6   6   2     1312.74     1289.46     26.85 o
   7   6   2     4089.49     3953.98     59.97 o
   8   6   2     1319.32     1231.38     48.43 o
   9   6   2        2.47       10.85     38.64 o
 -10   7   2       36.03       11.43     16.31 o
  -9   7   2      293.82      290.23     17.48 o
  -8   7   2      146.93      140.88     13.75 o
  -7   7   2     6322.03     6488.25    114.58 o
  -6   7   2       76.67       94.03      9.39 o
  -5   7   2     8393.46     8440.00    108.33 o
  -4   7   2      143.81      160.86      7.33 o
  -3   7   2      621.27      635.94     20.18 o
  -2   7   2     1646.20     1766.73     26.92 o
  -1   7   2     2135.42     2097.45     25.35 o
   0   7   2      166.02      193.41      5.60 o
   1   7   2     2565.80     2609.99     33.80 o
   2   7   2     1325.35     1488.62     24.19 o
   3   7   2     7608.26     7315.94     95.93 o
   4   7   2       15.78       26.56      7.70 o
   5   7   2     4364.42     4272.64     61.32 o
   6   7   2       76.13       58.46     10.91 o
   7   7   2      443.95      404.39     17.33 o
   8   7   2      253.63      225.08     24.40 o
   9   7   2      714.79      864.87     65.13 o
  -9   8   2     1218.26     1177.59     32.26 o
  -8   8   2       18.46        4.69     16.48 o
  -7   8   2      319.51      316.17     17.60 o
  -6   8   2      394.27      346.15     22.28 o
  -5   8   2     2353.17     2157.14     43.42 o
  -4   8   2     1520.04     1461.04     27.18 o
  -3   8   2     9402.16     9446.08    133.82 o
  -2   8   2     3052.42     2886.93     41.01 o
  -1   8   2     3373.34     3509.04     43.83 o
   0   8   2     2421.05     2424.43     29.25 o
   1   8   2    14329.88    14057.52    165.69 o
   2   8   2     1525.18     1526.50     22.33 o
   3   8   2      845.57      919.22     19.34 o
   4   8   2     1507.14     1568.62     28.14 o
   5   8   2     1570.90     1549.40     42.88 o
   6   8   2     1732.76     1719.36     40.81 o
   7   8   2      274.44      294.29     16.51 o
   8   8   2      569.56      525.22     43.77 o
  -9   9   2      102.28      115.30     19.49 o
  -8   9   2       33.11       74.11     13.89 o
  -7   9   2       22.99       20.79     12.81 o
  -6   9   2      938.27      904.93     28.01 o
  -5   9   2      133.72      125.92     11.82 o
  -4   9   2     1260.14     1191.43     28.51 o
  -3   9   2     8507.07     8523.33    140.86 o
  -2   9   2      199.31      171.26      9.02 o
  -1   9   2    11096.27    11170.26    120.58 o
   0   9   2     1233.38     1078.33     15.92 o
   1   9   2     9750.45    10072.71    129.65 o
   2   9   2      817.80      802.00     14.12 o
   3   9   2     1701.73     1690.09     35.15 o
   4   9   2      380.22      422.66     14.46 o
   5   9   2       14.38        4.07      9.78 o
   6   9   2     1000.14      921.54     24.33 o
   7   9   2      891.47      888.90     28.33 o
   8   9   2      107.38      102.56     19.94 o
  -9  10   2     1312.57     1315.13     42.68 o
  -8  10   2     2997.88     2860.00     53.85 o
  -7  10   2       37.09       43.30     13.53 o
  -6  10   2     7045.68     6751.33    119.64 o
  -5  10   2     3622.00     3400.09     63.70 o
  -4  10   2        2.70       -3.63      8.85 o
  -3  10   2      296.37      281.21     13.93 o
  -2  10   2      541.84      498.79     16.08 o
  -1  10   2     1616.81     1683.78     23.16 o
   0  10   2      916.05     1002.94     16.53 o
   1  10   2      208.10      181.24      8.57 o
   2  10   2     6619.65     6525.69     78.32 o
   3  10   2       95.41       91.42      9.26 o
   4  10   2     1925.37     1912.87     33.16 o
   5  10   2      616.22      587.75     19.28 o
   6  10   2      523.92      514.71     22.87 o
   7  10   2     1023.65      946.70     30.64 o
   8  10   2      103.49      107.61     18.60 o
  -9  11   2      323.28      342.95     21.04 o
  -8  11   2      740.54      760.50     26.83 o
  -7  11   2     3332.66     3146.33     65.70 o
  -6  11   2       49.09       51.69     13.57 o
  -5  11   2     3917.39     3628.94     85.65 o
  -4  11   2     2796.36     2641.15     51.72 o
  -3  11   2     1139.38     1145.66     28.40 o
  -2  11   2     2289.34     2390.16     40.74 o
  -1  11   2      280.03      302.79     11.27 o
   0  11   2     1610.72     1521.57     22.54 o
   1  11   2     7940.22     8327.57    107.87 o
   2  11   2     1545.86     1448.86     23.13 o
   3  11   2     4091.94     3936.39     56.50 o
   4  11   2       42.38       26.61      9.95 o
   5  11   2      139.56      134.69     12.55 o
   6  11   2     1483.15     1473.12     36.22 o
   7  11   2        0.42      -14.97     14.97 o
   8  11   2      613.04      618.89     27.76 o
  -9  12   2        9.67       -3.62     16.34 o
  -8  12   2       43.73       26.04     15.41 o
  -7  12   2       36.71       26.11     15.63 o
  -6  12   2      374.57      365.20     20.36 o
  -5  12   2       73.54       69.92     13.56 o
  -4  12   2      246.92      252.21     15.19 o
  -3  12   2      265.53      284.54     15.44 o
  -2  12   2    12770.25    12764.34    208.64 o
  -1  12   2       21.15       24.20      5.26 o
   0  12   2     6593.42     6622.63     79.35 o
   1  12   2      436.95      426.37     12.11 o
   2  12   2       22.80       35.15      7.55 o
   3  12   2      342.06      370.48     13.84 o
   4  12   2      468.53      499.76     17.15 o
   5  12   2      485.15      449.47     20.34 o
   6  12   2      345.58      329.62     20.01 o
   7  12   2      604.63      636.81     26.69 o
   8  12   2     1378.37     1431.54     49.57 o
  -8  13   2     1069.41     1054.08     33.06 o
  -7  13   2      696.86      617.72     41.47 o
  -6  13   2      414.50      371.63     21.14 o
  -5  13   2      476.82      483.04     22.06 o
  -4  13   2     2555.25     2450.82     50.53 o
  -3  13   2     1501.27     1431.22     34.90 o
  -2  13   2      662.43      627.56     22.65 o
  -1  13   2      325.84      290.14     36.30 o
   0  13   2     2523.42     2463.34     33.95 o
   1  13   2     1133.14     1099.30     19.86 o
   2  13   2     4554.57     4693.52     65.75 o
   3  13   2       34.93       30.51      9.53 o
   4  13   2        3.53        9.99     12.12 o
   5  13   2     1352.14     1249.90     32.95 o
   6  13   2     1236.14     1169.58     33.74 o
   7  13   2      133.00      102.35     19.08 o
  -8  14   2      899.63      927.63     32.49 o
  -7  14   2      268.36      274.24     29.74 o
  -6  14   2     4904.99     4887.64     93.83 o
  -5  14   2     1065.98      951.02     33.01 o
  -4  14   2       25.59       10.41     14.22 o
  -3  14   2        4.89       -5.99     11.86 o
  -2  14   2      356.65      357.86     21.98 o
  -1  14   2      199.11      216.70     14.96 o
   0  14   2      193.38      224.05      9.57 o
   1  14   2      200.42      202.82     12.94 o
   2  14   2     1549.35     1525.87     34.72 o
   3  14   2       36.65       10.00     17.05 o
   4  14   2     6627.53     6476.31    101.72 o
   5  14   2       66.09       61.97     15.29 o
   6  14   2     1915.86     1776.25     41.52 o
   7  14   2       41.55       45.36     18.54 o
  -8  15   2      674.34      695.98     28.23 o
  -7  15   2        2.87       13.70     31.68 o
  -6  15   2       59.10       71.03     17.29 o
  -5  15   2      100.96       63.45     15.65 o
  -4  15   2      903.48      859.15     67.95 o
  -3  15   2     2782.59     2695.05     59.60 o
  -2  15   2     1802.40     1803.35     84.16 o
  -1  15   2     2940.39     2941.74     58.68 o
   0  15   2     2138.47     2186.58     47.14 o
   1  15   2      193.01      190.19     10.58 o
   2  15   2      591.69      613.36     25.20 o
   3  15   2       33.02       22.17     12.26 o
   4  15   2      215.57      187.34     16.44 o
   5  15   2      733.82      626.50     24.52 o
   6  15   2     2034.46     2058.04     46.62 o
   7  15   2      265.84      291.19     23.33 o
  -7  16   2       40.71       36.83     18.37 o
  -6  16   2      220.14      235.52     21.17 o
  -5  16   2      269.36      243.30     24.73 o
  -4  16   2      267.47      260.62     18.90 o
  -3  16   2     1401.03     1374.78     36.82 o
  -2  16   2     2627.76     2531.36     53.68 o
  -1  16   2      291.70      289.81     29.93 o
   0  16   2      859.08      847.29     28.69 o
   1  16   2     1568.79     1623.26     30.60 o
   2  16   2       74.46       92.97     15.88 o
   3  16   2      242.95      238.11     16.96 o
   4  16   2       16.07       17.80     14.62 o
   5  16   2      457.33      490.51     23.38 o
   6  16   2      900.05      828.24     30.97 o
   7  16   2      310.58      314.73     27.47 o
  -7  17   2     2396.15     2340.71     92.34 o
  -6  17   2       23.53       18.23     17.59 o
  -5  17   2      712.10      699.95     47.47 o
  -4  17   2       59.57       26.00     15.82 o
  -3  17   2       32.19       56.76     16.13 o
  -2  17   2      160.21      177.37     18.00 o
  -1  17   2      181.07      205.26     17.69 o
   0  17   2      658.38      677.94     34.64 o
   1  17   2       89.37       66.86     35.17 o
   2  17   2     1677.95     1744.72     44.99 o
   3  17   2     2515.18     2615.92     50.56 o
   4  17   2       36.12       24.39     15.41 o
   5  17   2     1937.81     1966.04     45.70 o
   6  17   2      712.30      678.88     29.75 o
  -7  18   2       17.33       20.66     21.00 o
  -6  18   2     1338.30     1307.73     42.83 o
  -5  18   2     2778.59     2711.72     62.07 o
  -4  18   2      338.39      349.40     22.62 o
  -3  18   2      462.54      497.38     43.04 o
  -2  18   2      119.51      109.62     17.16 o
  -1  18   2      177.87      176.64     17.97 o
   0  18   2      676.16      694.77     37.27 o
   1  18   2     1084.50     1174.00     73.81 o
   2  18   2     1501.71     1513.52     81.62 o
   3  18   2      582.70      599.30     26.07 o
   4  18   2      472.39      516.18     23.91 o
   5  18   2      340.82      372.39     23.92 o
   6  18   2        9.73      -10.04     20.72 o
  -6  19   2       20.83        5.01     20.11 o
  -5  19   2       76.18       71.02     19.61 o
  -4  19   2       20.31       27.19     18.02 o
  -3  19   2      709.70      680.95     33.83 o
  -2  19   2       20.42       12.36     20.73 o
  -1  19   2     6837.80     7285.09    162.07 o
   0  19   2        5.45       43.76     24.73 o
   1  19   2     1379.52     1328.13     79.45 o
   2  19   2      351.99      290.46     48.19 o
   3  19   2     1471.79     1543.04     87.27 o
   4  19   2        1.60       -3.12     16.62 o
   5  19   2      621.12      641.15     33.44 o
  -6  20   2      137.89      141.98     29.96 o
  -5  20   2      335.98      346.16     26.78 o
  -4  20   2      112.76      138.32     21.05 o
  -3  20   2     1361.14     1371.24     41.72 o
  -2  20   2        9.78      -18.01     18.01 o
  -1  20   2      166.50      193.16     47.11 o
   0  20   2      414.62      439.81     54.27 o
   1  20   2     1370.09     1406.28     84.66 o
   2  20   2      161.52      161.51     46.46 o
   3  20   2      171.73      171.93     48.63 o
   4  20   2      155.80      204.46     31.80 o
   5  20   2      641.33      663.20     53.27 o
  -5  21   2     1014.41     1140.24     50.96 o
  -4  21   2       52.17       45.29     20.31 o
  -3  21   2       63.08       59.92     24.10 o
  -2  21   2        0.48       62.52     38.21 o
  -1  21   2      134.70      176.42     30.84 o
   0  21   2        6.89      -39.51     39.51 o
   1  21   2       64.29      121.57     47.32 o
   2  21   2      100.11      118.09     49.06 o
   3  21   2     2583.95     2847.29    127.65 o
  -4  22   2      302.17      331.91     65.56 o
  -3  22   2      670.43      912.63     68.60 o
  -2  22   2      267.37      384.24     52.53 o
  -1  22   2      178.67      189.98     45.37 o
   0  22   2      582.94      692.50     66.43 o
   1  22   2     1137.52     1326.83     92.04 o
   2  22   2      195.03      235.32     55.14 o
   3  22   2       25.68       30.83     49.06 o
  -3  23   2      540.78      566.59     61.65 o
  -2  23   2       10.24        1.74     43.42 o
  -1  23   2      373.11      415.50     57.31 o
   0  23   2      644.48      664.72     68.16 o
   1  23   2        3.08       43.85     50.36 o
   2  23   2      743.32      805.39     77.28 o
   0  24   2      153.53      157.60     55.14 o
  -9   0   3     6542.34     7353.66    161.48 o
  -7   0   3     2159.24     2520.83     43.94 o
  -5   0   3     2757.96     2836.39     79.67 o
  -3   0   3    13571.74    15090.96    294.71 o
  -1   0   3     9627.98     9024.84    188.12 o
   1   0   3     8504.50     8091.05    135.61 o
   3   0   3       13.49       63.79     10.32 o
   5   0   3     3086.71     3035.70     69.75 o
   7   0   3       48.07       39.94     29.96 o
   9   0   3     1007.94     1214.38     77.72 o
 -10   1   3       24.18       34.20     25.62 o
  -9   1   3      627.55      716.60     32.77 o
  -8   1   3      248.24      292.30     11.31 o
  -7   1   3     1252.41     1404.65     20.97 o
  -6   1   3     1299.31     1370.37     24.50 o
  -5   1   3      625.26      610.16     17.48 o
  -4   1   3      435.63      331.48     10.36 o
  -3   1   3     2424.11     2221.99     38.04 o
  -2   1   3      265.82      244.49      8.02 o
  -1   1   3     3455.69     3405.90     50.88 o
   0   1   3       78.73       51.29      4.03 o
   1   1   3       72.45       54.95      4.37 o
   2   1   3     2073.36     1969.53     31.59 o
   3   1   3     6518.23     6395.21     95.67 o
   4   1   3     2411.65     2442.37     40.06 o
   5   1   3      550.59      551.53     21.58 o
   6   1   3     1127.95     1151.38    105.29 o
   7   1   3      222.59      207.00     25.17 o
   8   1   3       72.44       13.35     30.39 o
   9   1   3     1428.44     1471.00     57.41 o
 -10   2   3       80.73      114.45     27.41 o
  -9   2   3      226.55      284.06     17.47 o
  -8   2   3      267.53      312.85     14.10 o
  -7   2   3      353.11      437.32     12.48 o
  -6   2   3     2345.35     2459.40     37.38 o
  -5   2   3    12563.66    12954.89    165.21 o
  -4   2   3     1597.78     1689.05     25.21 o
  -3   2   3      430.20      344.45      7.81 o
  -2   2   3     2352.09     2404.80     37.09 o
  -1   2   3      835.31      886.20     16.49 o
   0   2   3      154.93      199.33      9.60 o
   1   2   3     3630.15     3468.72     46.56 o
   2   2   3     4051.73     4021.89     63.67 o
   3   2   3     1280.42     1202.28     30.22 o
   4   2   3      856.59      884.61     19.85 o
   5   2   3     2795.19     2775.19     60.68 o
   6   2   3      185.43      165.19     21.03 o
   7   2   3     2724.97     2681.88     72.30 o
   8   2   3      607.84      567.51     48.41 o
   9   2   3       14.38       -9.12     27.02 o
 -10   3   3     1176.69     1119.86     57.09 o
  -9   3   3       74.79       70.93     15.42 o
  -8   3   3     1034.97     1129.62     25.98 o
  -7   3   3     1163.20     1214.84     19.48 o
  -6   3   3      172.45      179.62      8.22 o
  -5   3   3     1005.46     1029.34     15.51 o
  -4   3   3       51.07       57.02      4.16 o
  -3   3   3     2692.43     2647.01     33.32 o
  -2   3   3     6419.46     6359.16     75.01 o
  -1   3   3     3800.97     3493.33     62.17 o
   0   3   3    30398.89    30399.04    348.01 o
   1   3   3      648.49      531.56     10.24 o
   2   3   3     4008.31     3845.06     51.23 o
   3   3   3     7722.75     8082.41    103.46 o
   4   3   3       88.02      117.70     11.84 o
   5   3   3       21.58       34.33     12.50 o
   6   3   3       79.51       71.58     19.28 o
   7   3   3     1814.71     1687.71     54.33 o
   8   3   3        8.75        2.71     24.51 o
   9   3   3      118.21       97.30     29.16 o
 -10   4   3        0.55       12.93     26.38 o
  -9   4   3     2536.78     2514.67     58.06 o
  -8   4   3     3079.00     3037.42     50.63 o
  -7   4   3       18.05       30.50      6.84 o
  -6   4   3     1849.36     1888.96     27.96 o
  -5   4   3       11.06       15.88      4.13 o
  -4   4   3      188.14      168.32      5.78 o
  -3   4   3     2466.22     2596.88     30.96 o
  -2   4   3     8328.59     8143.75     95.46 o
  -1   4   3     7713.12     7419.08     87.21 o
   0   4   3     4109.86     4308.58     57.57 o
   1   4   3     1610.21     1353.03     22.49 o
   2   4   3     2449.04     2346.54     38.58 o
   3   4   3      187.75      156.13      9.31 o
   4   4   3     1977.38     1866.57     47.44 o
   5   4   3       83.01       78.38     13.19 o
   6   4   3      525.14      487.08     24.96 o
   7   4   3       11.58       18.01     21.32 o
   8   4   3      275.10      258.83     29.31 o
   9   4   3      479.66      478.93     38.22 o
 -10   5   3      626.37      610.87     39.41 o
  -9   5   3      345.05      300.13     15.51 o
  -8   5   3       59.14       47.84     12.12 o
  -7   5   3      620.38      602.99     13.37 o
  -6   5   3     3428.15     3429.85     44.66 o
  -5   5   3        0.67        2.99      4.36 o
  -4   5   3    10697.84    10396.92    112.40 o
  -3   5   3      927.77      877.27     13.59 o
  -2   5   3    11759.99    12339.74    147.79 o
  -1   5   3     1314.96     1331.76     17.41 o
   0   5   3     2357.22     2342.76     36.21 o
   1   5   3        7.62        6.55      3.59 o
   2   5   3       33.78       34.58      7.21 o
   3   5   3       19.77       17.47      7.69 o
   4   5   3     6943.42     7072.88    105.05 o
   5   5   3        4.13       12.02      9.96 o
   6   5   3     5983.31     5890.77    105.57 o
   7   5   3        6.22       10.34     19.62 o
   8   5   3      161.92      147.89     27.11 o
 -10   6   3        5.57       -3.60     13.58 o
  -9   6   3      451.84      441.21     22.81 o
  -8   6   3      505.59      492.89     19.18 o
  -7   6   3      781.97      692.44     26.45 o
  -6   6   3     2165.59     2138.43     34.02 o
  -5   6   3     1732.60     1708.75     23.10 o
  -4   6   3     2676.40     2691.05     33.07 o
  -3   6   3     5644.83     5914.09     65.54 o
  -2   6   3     5910.72     5682.97     67.77 o
  -1   6   3      447.23      423.26      8.68 o
   0   6   3     2729.53     2862.00     40.71 o
   1   6   3      494.70      667.15     11.13 o
   2   6   3     3972.46     3656.58     51.89 o
   3   6   3     2663.56     2700.49     40.61 o
   4   6   3     4333.31     4240.08     60.18 o
   5   6   3     1524.41     1439.27     27.80 o
   6   6   3       17.29       25.78     11.71 o
   7   6   3       13.71      -18.25     22.26 o
   8   6   3     2270.91     2147.66     66.09 o
 -10   7   3     3070.07     3051.48     86.86 o
  -9   7   3        0.59        7.65     12.21 o
  -8   7   3     2298.28     2228.87     48.86 o
  -7   7   3      712.24      663.14     20.92 o
  -6   7   3      581.95      504.15     21.12 o
  -5   7   3      156.51      165.84      9.24 o
  -4   7   3      171.62      153.98      7.08 o
  -3   7   3     1287.53     1352.63     20.75 o
  -2   7   3     3228.03     3168.22     44.47 o
  -1   7   3       80.58       93.81      5.09 o
   0   7   3    14644.39    14172.44    151.77 o
   1   7   3     5134.62     5598.51     62.42 o
   2   7   3     6819.68     6807.26     83.15 o
   3   7   3      981.76      979.14     20.70 o
   4   7   3      234.00      229.09     15.53 o
   5   7   3       27.23       19.71     10.29 o
   6   7   3      921.75      872.56     26.26 o
   7   7   3      136.52      113.93     23.54 o
   8   7   3      195.30      178.11     28.44 o
  -9   8   3      318.46      304.10     18.15 o
  -8   8   3     2716.26     2468.11     53.41 o
  -7   8   3     1486.73     1432.34     36.13 o
  -6   8   3     1634.87     1620.87     32.21 o
  -5   8   3     1683.89     1649.92     31.45 o
  -4   8   3       23.57       17.25      5.80 o
  -3   8   3     1767.71     1716.14     37.41 o
  -2   8   3     5448.49     5206.63     64.06 o
  -1   8   3      305.66      293.57     11.74 o
   0   8   3       31.84       39.16      4.54 o
   1   8   3      298.92      303.85     10.85 o
   2   8   3     3687.76     3793.00     49.41 o
   3   8   3      514.10      501.11     15.83 o
   4   8   3     6889.42     6601.54     89.72 o
   5   8   3     4621.82     4398.25     64.35 o
   6   8   3      338.84      318.56     19.40 o
   7   8   3     1852.87     1754.45     39.55 o
   8   8   3     1386.15     1216.11     73.37 o
  -9   9   3     2072.88     2081.09     44.41 o
  -8   9   3        6.68        7.44     13.75 o
  -7   9   3      917.64      904.61     28.61 o
  -6   9   3     3868.44     3451.48     65.73 o
  -5   9   3      235.38      192.17     15.35 o
  -4   9   3     5399.59     5138.24     70.69 o
  -3   9   3      775.82      660.67     15.86 o
  -2   9   3     1041.12     1127.32     28.48 o
  -1   9   3      173.62      180.64      6.43 o
   0   9   3      346.28      326.05      9.79 o
   1   9   3      653.45      695.40     14.47 o
   2   9   3      536.60      567.94     13.39 o
   3   9   3      860.45      818.57     19.70 o
   4   9   3     3072.15     2829.08     44.65 o
   5   9   3       48.32       39.25     11.34 o
   6   9   3     5270.63     4866.10     71.88 o
   7   9   3      418.44      429.57     21.29 o
   8   9   3      561.28      645.18     56.88 o
  -9  10   3     1676.20     1579.94     42.17 o
  -8  10   3     1240.13     1131.18     37.83 o
  -7  10   3      581.15      585.31     32.55 o
  -6  10   3      319.99      306.99     23.03 o
  -5  10   3     1081.88     1012.41     27.81 o
  -4  10   3     1298.93     1157.54     25.37 o
  -3  10   3      241.25      235.14     10.08 o
  -2  10   3     4129.24     3970.16     56.37 o
  -1  10   3     4494.88     4447.43     55.92 o
   0  10   3       43.48       49.37      6.13 o
   1  10   3    10933.48    11137.87    132.19 o
   2  10   3     3924.20     3868.61     49.45 o
   3  10   3      584.44      562.18     17.16 o
   4  10   3       48.63       54.26     10.58 o
   5  10   3      233.95      251.62     14.74 o
   6  10   3      651.65      627.03     21.95 o
   7  10   3      206.93      222.08     19.68 o
   8  10   3       34.70       66.43     39.94 o
  -9  11   3      248.37      333.71     20.99 o
  -8  11   3      439.19      456.08     23.84 o
  -7  11   3     2028.45     1916.12     46.48 o
  -6  11   3        7.93       -0.43     16.94 o
  -5  11   3       27.33       18.92     11.53 o
  -4  11   3       56.97       50.49     11.49 o
  -3  11   3     4800.33     4515.79     80.63 o
  -2  11   3     1449.73     1336.46     27.92 o
  -1  11   3     2189.36     2177.27     30.77 o
   0  11   3     9937.05     9906.67    108.85 o
   1  11   3      179.03      163.03      9.55 o
   2  11   3     5463.14     5659.26     77.41 o
   3  11   3     4509.25     4346.36     62.49 o
   4  11   3      116.50      113.64     14.97 o
   5  11   3      830.95      807.00     23.36 o
   6  11   3      255.73      249.38     19.16 o
   7  11   3      822.42      772.28     28.70 o
   8  11   3     1556.20     1401.43     70.77 o
  -9  12   3      400.02      414.85     23.20 o
  -8  12   3      299.01      257.23     22.56 o
  -7  12   3     3301.52     3082.98     65.03 o
  -6  12   3      424.73      391.39     27.28 o
  -5  12   3     4830.14     4800.75     87.48 o
  -4  12   3      119.25      133.70     13.76 o
  -3  12   3     2773.33     2654.61     52.81 o
  -2  12   3      646.97      615.90     22.02 o
  -1  12   3        9.62       11.72      7.45 o
   0  12   3        4.34        4.05      5.87 o
   1  12   3       30.85       26.88      7.04 o
   2  12   3        5.03       -9.47      9.47 o
   3  12   3       21.90       27.23     10.17 o
   4  12   3      158.89      147.11     12.74 o
   5  12   3     4346.62     4204.40     72.44 o
   6  12   3      491.86      459.62     22.87 o
   7  12   3     2921.38     2933.82     61.48 o
  -8  13   3        3.11      -11.82     17.11 o
  -7  13   3     2318.07     2119.07     51.47 o
  -6  13   3     1764.98     1647.88    101.38 o
  -5  13   3      918.56      921.64     28.97 o
  -4  13   3     2681.98     2655.19     68.10 o
  -3  13   3     4079.58     3906.70     72.94 o
  -2  13   3      430.48      442.94     19.03 o
  -1  13   3     3092.65     3096.95     59.67 o
   0  13   3     1269.03     1214.45     23.34 o
   1  13   3     1028.47     1005.26     19.55 o
   2  13   3     4085.36     4168.28     60.27 o
   3  13   3     5846.63     5636.65     78.98 o
   4  13   3      424.22      421.64     18.36 o
   5  13   3      386.06      370.37     20.75 o
   6  13   3       57.36       41.04     17.03 o
   7  13   3      714.15      678.12     28.89 o
  -8  14   3      223.60      203.43     22.29 o
  -7  14   3      680.86      656.90     29.46 o
  -6  14   3       76.61       82.30     23.89 o
  -5  14   3       76.20       94.52     20.20 o
  -4  14   3      431.23      394.46     19.86 o
  -3  14   3      124.24      112.53     14.52 o
  -2  14   3       94.35       83.22     13.51 o
  -1  14   3     2264.53     2150.39     46.26 o
   0  14   3      165.38      182.72     18.51 o
   1  14   3    12332.25    12345.80    144.86 o
   2  14   3        5.10       -0.17     10.80 o
   3  14   3       80.21       83.80     11.84 o
   4  14   3      112.40      112.63     15.39 o
   5  14   3      329.14      289.52     19.99 o
   6  14   3       62.86       77.52     18.36 o
   7  14   3       16.68       12.29     19.04 o
  -8  15   3       49.17       68.05     20.49 o
  -7  15   3     1023.02     1015.19     36.97 o
  -6  15   3     2373.75     2221.15     75.33 o
  -5  15   3      133.94      122.60     21.63 o
  -4  15   3     2545.28     2394.82     52.11 o
  -3  15   3     4998.44     4925.99     96.47 o
  -2  15   3        7.95        5.61     12.51 o
  -1  15   3      783.84      765.22     29.22 o
   0  15   3       85.60      104.26     16.87 o
   1  15   3      284.42      257.75     14.73 o
   2  15   3      377.50      374.70     26.45 o
   3  15   3     1927.47     1994.28     54.46 o
   4  15   3     1007.65      981.86     30.84 o
   5  15   3       45.42       79.38     17.02 o
   6  15   3     1396.38     1472.51     40.54 o
  -7  16   3      631.48      585.01     28.96 o
  -6  16   3       25.32       37.53     17.14 o
  -5  16   3     4721.79     4414.18    105.45 o
  -4  16   3        4.44       -2.38     14.40 o
  -3  16   3     2589.94     2529.15     54.72 o
  -2  16   3      702.90      738.29     31.16 o
  -1  16   3      417.86      419.64     20.61 o
   0  16   3      272.01      302.38     18.88 o
   1  16   3      624.65      618.75     80.76 o
   2  16   3      203.05      188.95     26.32 o
   3  16   3      642.35      607.57     23.57 o
   4  16   3     1487.81     1395.44     36.20 o
   5  16   3     2543.62     2581.78     53.69 o
   6  16   3       39.05       21.38     18.67 o
  -7  17   3     1580.36     1618.94     51.80 o
  -6  17   3      143.55      145.40     20.97 o
  -5  17   3      502.11      462.84     24.81 o
  -4  17   3      259.12      244.29     34.73 o
  -3  17   3     2272.66     2227.12     78.35 o
  -2  17   3     1546.01     1501.71     39.78 o
  -1  17   3      187.58      214.01     18.16 o
   0  17   3     4087.16     4235.83    128.01 o
   1  17   3      344.23      293.50     43.85 o
   2  17   3      808.99      969.94     68.16 o
   3  17   3      226.30      260.51     18.66 o
   4  17   3        2.44      -15.79     15.79 o
   5  17   3      401.22      425.81     24.03 o
   6  17   3        9.92       -8.03     21.06 o
  -7  18   3       44.63       47.59     25.51 o
  -6  18   3      530.83      570.72     29.56 o
  -5  18   3       13.79       -7.71     16.74 o
  -4  18   3       23.43       32.09     20.72 o
  -3  18   3      200.41      244.78     20.17 o
  -2  18   3     1882.39     1920.21     47.55 o
  -1  18   3      985.96      982.25     33.62 o
   0  18   3      901.18      974.97     40.64 o
   1  18   3     1237.25     1320.75     78.58 o
   2  18   3     2460.44     2341.48    105.50 o
   3  18   3       51.85       51.99     24.09 o
   4  18   3      511.34      499.11     24.89 o
   5  18   3        7.57      -10.56     17.93 o
  -6  19   3      754.68      745.76     34.25 o
  -5  19   3       58.36       59.27     19.60 o
  -4  19   3     2300.12     2201.26     63.86 o
  -3  19   3      209.99      226.06     21.33 o
  -2  19   3      454.06      506.06     51.94 o
  -1  19   3      817.89      848.94     36.81 o
   0  19   3      324.20      382.94     48.63 o
   1  19   3        0.81      -36.47     36.47 o
   2  19   3      108.36       63.39     42.11 o
   3  19   3      604.06      590.04     60.35 o
   4  19   3      734.51      668.31     42.74 o
   5  19   3      122.80      118.35     22.97 o
  -6  20   3      252.89      280.60     31.96 o
  -5  20   3      203.16      243.02     27.55 o
  -4  20   3      581.93      596.01     29.12 o
  -3  20   3      117.96      143.66     26.07 o
  -2  20   3     1921.13     2013.42     51.52 o
  -1  20   3      294.10      309.31     60.78 o
   0  20   3       25.15       12.59     38.21 o
   1  20   3      147.20      178.01     47.76 o
   2  20   3      491.99      524.04     60.78 o
   3  20   3      254.58      239.66     52.53 o
   4  20   3      745.01      586.56     67.30 o
  -5  21   3       31.96       38.07     35.17 o
  -4  21   3      795.90      814.98     35.28 o
  -3  21   3       41.08       67.91     44.94 o
  -2  21   3      206.51      226.63     31.02 o
  -1  21   3      510.03      482.36     56.01 o
   0  21   3     2383.81     2634.11    118.96 o
   1  21   3        2.74       29.96     43.85 o
   2  21   3      522.45      573.11     65.13 o
   3  21   3       66.93       34.73     47.32 o
  -4  22   3       10.57       74.78     27.68 o
  -3  22   3      189.56      248.78     46.46 o
  -2  22   3      463.12      528.25     40.49 o
  -1  22   3       83.51       59.48     44.72 o
   0  22   3      438.95      583.53     63.82 o
   1  22   3      101.44       55.57     49.06 o
   2  22   3      210.69      247.91     56.88 o
  -3  23   3      155.87      147.18     46.89 o
  -2  23   3       89.29       82.93     45.59 o
  -1  23   3      144.44      213.18     53.40 o
   0  23   3      400.37      431.13     62.52 o
   1  23   3        4.40      -46.89     46.89 o
 -10   0   4        4.16       31.26     34.30 o
  -8   0   4       34.47       46.93     12.64 o
  -6   0   4     4554.39     4663.05    143.28 o
  -4   0   4     9135.72     8803.56    148.41 o
  -2   0   4    21383.55    20523.98    338.56 o
   0   0   4     1402.34     1397.37     35.56 o
   2   0   4      151.95      127.59     12.37 o
   4   0   4     2357.43     2433.83     65.56 o
   6   0   4     1469.96     1609.90     72.51 o
   8   0   4     2440.39     2564.65    107.24 o
 -10   1   4     1018.80     1004.44     45.57 o
  -9   1   4     1874.92     2005.15     40.74 o
  -8   1   4      146.54      154.69     11.15 o
  -7   1   4     2271.22     2288.73     37.19 o
  -6   1   4     7826.38     7975.25    106.93 o
  -5   1   4      881.44      869.01     19.04 o
  -4   1   4     3853.60     3932.28     60.16 o
  -3   1   4      876.28      894.23     18.01 o
  -2   1   4     3767.49     3772.25     57.08 o
  -1   1   4     3514.77     3355.28     51.10 o
   0   1   4    10712.03    10322.84    122.45 o
   1   1   4     3932.50     3663.53     46.41 o
   2   1   4      135.92      156.52      6.90 o
   3   1   4     4131.20     3869.92     58.77 o
   4   1   4     1667.13     1519.31     29.52 o
   5   1   4      267.10      284.23     31.48 o
   6   1   4     1235.81     1176.46     43.75 o
   7   1   4       53.50       34.08     23.64 o
   8   1   4      720.30      697.74     40.06 o
 -10   2   4     1891.74     2003.97     64.14 o
  -9   2   4        2.68       -1.29     14.02 o
  -8   2   4     8002.88     8179.41     99.13 o
  -7   2   4     1878.84     1799.28     35.04 o
  -6   2   4     2153.22     2182.56     39.71 o
  -5   2   4     1156.29     1153.43     19.84 o
  -4   2   4      248.50      213.80      7.85 o
  -3   2   4      968.17      959.34     19.10 o
  -2   2   4      281.48      276.61      8.50 o
  -1   2   4       20.87       16.76      4.44 o
   0   2   4     2728.27     2489.49     35.32 o
   1   2   4      182.37      196.39      6.91 o
   2   2   4    10392.58    10059.03    120.12 o
   3   2   4     1832.78     1944.66     48.32 o
   4   2   4     1544.24     1478.47     38.10 o
   5   2   4      554.22      510.97     20.78 o
   6   2   4      206.04      201.96     23.95 o
   7   2   4      213.45      226.65     27.63 o
   8   2   4      316.94      308.05     32.38 o
 -10   3   4      455.26      480.62     36.69 o
  -9   3   4      190.53      203.60     17.47 o
  -8   3   4      170.04      177.93     11.84 o
  -7   3   4      649.85      646.99     15.68 o
  -6   3   4     3411.84     3353.82     41.88 o
  -5   3   4     2254.41     2177.06     27.63 o
  -4   3   4     2226.08     2276.70     32.39 o
  -3   3   4     8986.21     9024.32    106.20 o
  -2   3   4     1577.46     1459.43     22.77 o
  -1   3   4     7167.76     7002.65    102.32 o
   0   3   4     4084.47     3717.56     50.56 o
   1   3   4      117.52      149.53      6.95 o
   2   3   4        1.16       -2.44      4.53 o
   3   3   4      142.04      187.03     16.61 o
   4   3   4     4975.48     4715.52     99.06 o
   5   3   4     1559.26     1522.49     37.99 o
   6   3   4     1269.52     1168.52     43.59 o
   7   3   4     4712.29     4350.01    105.45 o
   8   3   4       80.33       58.55     27.01 o
 -10   4   4       29.88       35.16     25.65 o
  -9   4   4      299.58      323.88     19.66 o
  -8   4   4      450.04      463.51     15.12 o
  -7   4   4     1160.24     1259.08     31.29 o
  -6   4   4      333.58      352.42     13.02 o
  -5   4   4     2839.83     2707.38     34.14 o
  -4   4   4     7306.22     7105.70     84.98 o
  -3   4   4       43.15       50.00      4.57 o
  -2   4   4    15495.92    15460.79    195.86 o
  -1   4   4    11521.23    11254.29    143.64 o
   0   4   4       14.09       20.37      4.42 o
   1   4   4     4598.16     4590.64     56.66 o
   2   4   4      752.90      695.38     13.56 o
   3   4   4       81.82       59.61     14.91 o
   4   4   4       10.95        2.73     12.02 o
   5   4   4     1306.64     1348.79     58.90 o
   6   4   4     3810.44     3530.53     87.65 o
   7   4   4        1.64       -9.80     26.05 o
   8   4   4     1064.81      861.69     45.90 o
 -10   5   4      236.25      238.32     30.38 o
  -9   5   4     1683.20     1640.22     52.89 o
  -8   5   4       72.62       72.57     13.10 o
  -7   5   4     2278.04     2345.53     42.93 o
  -6   5   4     1132.30     1110.01     20.62 o
  -5   5   4       50.21       46.29      5.38 o
  -4   5   4        4.79        2.03      4.19 o
  -3   5   4     5295.40     5489.58     66.60 o
  -2   5   4     1638.46     1566.36     24.36 o
  -1   5   4     1079.54     1123.92     18.91 o
   0   5   4    10314.39    10771.49    139.08 o
   1   5   4     3581.42     3242.05     41.64 o
   2   5   4      635.12      622.04     12.90 o
   3   5   4     6273.46     6056.74     91.43 o
   4   5   4     1417.91     1413.68     47.48 o
   5   5   4     1986.14     1836.82     42.86 o
   6   5   4       18.68        2.40     22.79 o
   7   5   4       21.30       26.47     22.18 o
   8   5   4      456.93      423.50     34.65 o
 -10   6   4      391.05      375.61     27.33 o
  -9   6   4      182.94      173.81     13.14 o
  -8   6   4      340.83      346.85     16.74 o
  -7   6   4      770.55      750.13     47.00 o
  -6   6   4     1363.86     1290.17     24.85 o
  -5   6   4     6612.54     6422.26     78.65 o
  -4   6   4     1380.90     1330.51     19.01 o
  -3   6   4     1759.74     1843.58     23.74 o
  -2   6   4     1100.30     1056.55     16.75 o
  -1   6   4      486.79      362.21      9.70 o
   0   6   4     1773.10     1776.88     28.02 o
   1   6   4     6270.91     6120.52     74.43 o
   2   6   4      794.03      695.87     12.65 o
   3   6   4     2125.40     2044.13     37.77 o
   4   6   4     1502.15     1470.66     31.72 o
   5   6   4     1670.05     1482.38     38.26 o
   6   6   4      121.10      107.11     17.86 o
   7   6   4      124.17      150.61     27.30 o
   8   6   4       16.86       -5.00     26.92 o
 -10   7   4       25.03        0.97     13.48 o
  -9   7   4      365.41      341.70     17.73 o
  -8   7   4       65.03       55.49     12.02 o
  -7   7   4      207.66      199.01     14.21 o
  -6   7   4        2.24       -0.08      7.80 o
  -5   7   4      939.90      896.00     19.71 o
  -4   7   4     1032.48     1054.04     18.67 o
  -3   7   4    11755.31    11591.27    136.70 o
  -2   7   4      687.32      715.27     12.43 o
  -1   7   4     5855.75     5653.12     64.99 o
   0   7   4      287.39      380.67      9.29 o
   1   7   4       74.53       64.95      4.94 o
   2   7   4      117.26      129.35     14.54 o
   3   7   4     1021.05      992.88     24.68 o
   4   7   4      315.50      302.01     15.15 o
   5   7   4     1935.45     1821.22     38.08 o
   6   7   4      146.19      135.19     19.33 o
   7   7   4     3098.53     2798.12     77.04 o
   8   7   4       41.77       39.35     38.21 o
  -9   8   4      254.89      232.36     18.53 o
  -8   8   4     1737.64     1673.85     36.38 o
  -7   8   4      427.78      451.20     22.27 o
  -6   8   4     2635.16     2516.73     44.96 o
  -5   8   4     1997.67     1834.09     31.27 o
  -4   8   4      666.71      657.39     16.57 o
  -3   8   4        0.23       -3.95      6.12 o
  -2   8   4      312.17      313.99      8.14 o
  -1   8   4     3165.50     2930.78     35.49 o
   0   8   4      775.01      697.02     12.82 o
   1   8   4     2441.31     2370.53     29.85 o
   2   8   4     2013.27     1899.61     35.40 o
   3   8   4      147.24      132.95     12.04 o
   4   8   4      408.12      435.16     17.83 o
   5   8   4     1356.85     1322.51     32.02 o
   6   8   4       47.44       45.24     17.96 o
   7   8   4       36.65      -14.76     23.33 o
   8   8   4        9.75      -29.42     40.59 o
  -9   9   4     1348.68     1308.35     40.89 o
  -8   9   4       30.65       18.22     14.15 o
  -7   9   4     2993.78     2952.89     61.48 o
  -6   9   4     2553.22     2366.46     43.06 o
  -5   9   4      539.63      522.75     16.52 o
  -4   9   4     1259.65     1188.67     23.32 o
  -3   9   4     1458.50     1410.92     25.40 o
  -2   9   4     5892.24     5926.72     67.54 o
  -1   9   4      300.05      350.23      9.25 o
   0   9   4      704.22      684.69     14.46 o
   1   9   4    11000.37    10712.68    171.02 o
   2   9   4       50.44       54.56     10.68 o
   3   9   4     7535.40     7489.26    112.84 o
   4   9   4      248.88      264.30     15.71 o
   5   9   4        2.04       -6.60     12.34 o
   6   9   4      210.12      226.98     18.02 o
   7   9   4      427.00      408.98     32.43 o
  -9  10   4      209.16      198.40     19.58 o
  -8  10   4       14.14      -11.89     14.13 o
  -7  10   4      221.43      170.55     22.81 o
  -6  10   4      473.92      470.86     18.18 o
  -5  10   4     3641.09     3281.71     49.69 o
  -4  10   4     4123.52     3750.43     54.68 o
  -3  10   4      379.61      380.45     13.60 o
  -2  10   4     6828.82     6507.99     87.62 o
  -1  10   4     2406.83     2359.11     33.41 o
   0  10   4     1762.20     1702.69     25.38 o
   1  10   4      131.92      131.61      9.07 o
   2  10   4      612.86      588.99     19.27 o
   3  10   4     1638.89     1525.09     32.73 o
   4  10   4      179.23      198.31     15.28 o
   5  10   4      837.94      839.38     27.29 o
   6  10   4     1105.01     1055.36     37.04 o
   7  10   4      191.79      196.25     42.11 o
  -9  11   4      145.97      185.28     20.32 o
  -8  11   4        2.90       14.78     14.89 o
  -7  11   4       27.93       50.99     20.94 o
  -6  11   4      810.45      721.47     25.98 o
  -5  11   4      342.89      332.48     15.61 o
  -4  11   4     1270.18     1234.82     30.57 o
  -3  11   4     4727.25     4527.06     74.72 o
  -2  11   4      173.66      198.56     10.36 o
  -1  11   4      282.76      253.24     11.21 o
   0  11   4     4877.42     4837.55     61.63 o
   1  11   4      137.19      149.00     10.89 o
   2  11   4      789.11      840.49     23.55 o
   3  11   4      153.58      138.50     13.39 o
   4  11   4     1789.61     1708.81     37.10 o
   5  11   4     1445.12     1406.96     35.23 o
   6  11   4      480.04      419.87     21.74 o
   7  11   4      538.89      556.52     29.71 o
  -9  12   4       42.32       42.70     18.57 o
  -8  12   4     3229.67     3159.51     68.33 o
  -7  12   4        2.75        5.04     19.14 o
  -6  12   4     1376.06     1237.90     43.74 o
  -5  12   4       99.25       94.11     14.08 o
  -4  12   4      335.63      308.76     15.19 o
  -3  12   4      201.43      204.11     12.94 o
  -2  12   4     1049.84      943.72     24.24 o
  -1  12   4      755.88      777.52     24.15 o
   0  12   4     3059.14     3027.65     45.52 o
   1  12   4     1265.79     1347.94     25.44 o
   2  12   4     3695.96     3684.38     61.54 o
   3  12   4      174.94      166.07     15.48 o
   4  12   4     1582.57     1734.44     37.78 o
   5  12   4      452.51      382.68     20.31 o
   6  12   4      134.91       90.06     27.98 o
   7  12   4        0.42       -6.15     21.20 o
  -8  13   4        0.05        1.78     17.26 o
  -7  13   4       34.50       51.12     22.53 o
  -6  13   4      758.90      742.02     35.92 o
  -5  13   4       45.27       60.74     21.91 o
  -4  13   4      434.73      435.39     32.32 o
  -3  13   4     1658.92     1590.89     33.39 o
  -2  13   4       15.37       15.14     10.17 o
  -1  13   4      339.08      341.70     15.53 o
   0  13   4     2358.11     2308.50     42.98 o
   1  13   4     1293.72     1259.98     28.93 o
   2  13   4      236.10      273.81     15.11 o
   3  13   4     1026.94     1005.20     27.73 o
   4  13   4      345.91      385.54     23.37 o
   5  13   4      255.03      252.87     22.43 o
   6  13   4      584.85      593.32     30.31 o
   7  13   4      361.85      382.96     28.42 o
  -8  14   4      122.41      111.85     20.38 o
  -7  14   4      386.79      413.79     61.87 o
  -6  14   4      248.99      266.10     26.49 o
  -5  14   4      210.51      214.47     18.22 o
  -4  14   4     3534.44     3295.70     75.24 o
  -3  14   4       12.68       -5.33     12.59 o
  -2  14   4     5419.21     5325.03     95.64 o
  -1  14   4     1030.40     1038.04     26.99 o
   0  14   4       19.44       40.60     12.74 o
   1  14   4      697.33      724.77     22.23 o
   2  14   4      959.16     1004.75     32.72 o
   3  14   4      424.32      443.78     19.93 o
   4  14   4      104.37      112.43     18.78 o
   5  14   4      291.85      247.71     23.51 o
   6  14   4     1591.34     1588.20     48.83 o
  -8  15   4        6.54       10.72     32.56 o
  -7  15   4      243.81      229.48     21.68 o
  -6  15   4     2214.33     2015.89     62.01 o
  -5  15   4       36.33       45.46     20.15 o
  -4  15   4      605.38      596.02     25.05 o
  -3  15   4       73.96       70.36     15.01 o
  -2  15   4      712.45      718.15     27.09 o
  -1  15   4       44.37       40.11     14.15 o
   0  15   4      295.21      305.48     18.38 o
   1  15   4     1059.19     1032.06     39.54 o
   2  15   4      334.39      301.24     20.45 o
   3  15   4     1507.03     1545.01     41.51 o
   4  15   4      713.51      722.91     32.75 o
   5  15   4      247.04      262.42     24.16 o
   6  15   4      228.79      276.20     37.34 o
  -7  16   4      148.17      163.44     21.58 o
  -6  16   4      494.23      556.35     34.51 o
  -5  16   4      893.02      875.47     55.57 o
  -4  16   4       61.96       62.80     16.35 o
  -3  16   4        0.03       -6.96     14.52 o
  -2  16   4       28.76       26.80     14.68 o
  -1  16   4     2440.07     2442.10     53.70 o
   0  16   4      762.43      744.09     68.38 o
   1  16   4      851.16      866.85     38.90 o
   2  16   4     1899.34     1999.72     86.40 o
   3  16   4        7.92       -4.33     16.69 o
   4  16   4     1355.53     1315.09     41.90 o
   5  16   4      872.23      865.80     50.47 o
   6  16   4      180.78      195.28     26.10 o
  -7  17   4       32.67       18.64     19.69 o
  -6  17   4      103.75      137.30     26.52 o
  -5  17   4      900.45      865.44     48.63 o
  -4  17   4      159.78      136.23     19.01 o
  -3  17   4     3235.19     3300.55     79.41 o
  -2  17   4      151.75      159.86     20.49 o
  -1  17   4     1035.92     1048.06     34.13 o
   0  17   4     3600.84     3707.93     91.27 o
   1  17   4       34.81       53.54     20.93 o
   2  17   4      220.78      260.07     44.72 o
   3  17   4       23.40       45.05     23.99 o
   4  17   4      794.40      730.52     32.15 o
   5  17   4      316.76      246.41     25.75 o
  -7  18   4      309.56      287.19     31.49 o
  -6  18   4       45.91       59.23     19.77 o
  -5  18   4     2069.64     2083.20     65.37 o
  -4  18   4     1884.84     1869.82     47.71 o
  -3  18   4       10.51       30.37     16.71 o
  -2  18   4      984.30     1032.99     51.35 o
  -1  18   4      599.37      633.01     27.90 o
   0  18   4      189.94      179.93     23.77 o
   1  18   4      201.82      135.90     40.81 o
   2  18   4      234.65      108.98     42.55 o
   3  18   4       78.64       38.64     41.25 o
   4  18   4      365.91      367.95     35.47 o
   5  18   4      544.41      624.35     93.35 o
  -6  19   4        2.12       -1.69     34.95 o
  -5  19   4       94.90      129.79     26.52 o
  -4  19   4      130.90      190.32     49.28 o
  -3  19   4      267.31      280.65     22.56 o
  -2  19   4        4.00        4.84     17.23 o
  -1  19   4       55.77       61.73     22.95 o
   0  19   4      292.31      273.09     46.89 o
   1  19   4     1887.89     1865.63     95.95 o
   2  19   4      100.19       66.86     43.85 o
   3  19   4     2941.02     3103.45    131.55 o
   4  19   4        1.93      -42.11     42.11 o
  -5  20   4      697.37      749.37     38.68 o
  -4  20   4     1487.46     1484.27     53.88 o
  -3  20   4        6.41       10.69     23.40 o
  -2  20   4      121.49      116.13     21.18 o
  -1  20   4      696.77      719.18     64.26 o
   0  20   4      263.46      113.75     43.42 o
   1  20   4      447.79      548.79     60.35 o
   2  20   4      795.31      803.22     69.47 o
   3  20   4      223.71      154.56     50.80 o
  -5  21   4      645.37      640.27     47.98 o
  -4  21   4      186.71      194.77     29.45 o
  -3  21   4      962.79     1084.21     48.03 o
  -2  21   4      142.05      166.47     22.72 o
  -1  21   4      967.27     1064.59     79.89 o
   0  21   4      281.95      303.92     52.53 o
   1  21   4       31.06        4.78     44.29 o
   2  21   4       43.43       33.00     46.46 o
  -4  22   4      224.52      241.17     32.85 o
  -3  22   4       87.28      108.66     28.03 o
  -2  22   4       38.01        9.55     42.11 o
  -1  22   4     1724.41     1988.07    105.94 o
   0  22   4      395.97      397.70     57.74 o
   1  22   4      517.80      673.40     69.47 o
  -2  23   4      272.14      336.92     56.01 o
  -1  23   4      501.54      514.93     64.69 o
   0  23   4      402.57      489.74     65.13 o
  -9   0   5      157.57      185.29     16.81 o
  -7   0   5     3047.79     3003.85     75.38 o
  -5   0   5    11174.16    10986.72    185.80 o
  -3   0   5      393.31      366.85     19.13 o
  -1   0   5     1023.51     1224.65     27.45 o
   1   0   5      300.29      387.81     62.96 o
   3   0   5     7264.68     7250.23    198.42 o
   5   0   5     3745.74     3453.83    119.40 o
   7   0   5      210.63      194.07     40.81 o
 -10   1   5      708.28      781.37     98.77 o
  -9   1   5      953.59      982.40     21.57 o
  -8   1   5       51.03       68.10     10.49 o
  -7   1   5      208.57      178.76     12.75 o
  -6   1   5     1595.97     1531.49     24.04 o
  -5   1   5      640.38      598.58     29.20 o
  -4   1   5      124.52      145.92      8.68 o
  -3   1   5      995.73      841.86     28.87 o
  -2   1   5     2681.70     2522.81     33.72 o
  -1   1   5       10.16       10.94      9.00 o
   0   1   5     4176.43     4192.80     53.21 o
   1   1   5     6143.17     5829.98     72.29 o
   2   1   5     2146.95     2096.92     30.27 o
   3   1   5     1978.36     2004.36     35.19 o
   4   1   5        1.04        4.37     11.96 o
   5   1   5      168.09      194.16     22.49 o
   6   1   5     1055.76     1010.21     44.29 o
   7   1   5      909.13      958.36     55.36 o
   8   1   5      685.38      692.60     52.53 o
 -10   2   5      189.65      242.56     24.01 o
  -9   2   5     1182.14     1210.32     32.85 o
  -8   2   5      741.99      778.49     21.58 o
  -7   2   5       60.61       60.75      7.93 o
  -6   2   5        1.26       -4.07      6.05 o
  -5   2   5       31.88       27.52      5.99 o
  -4   2   5     2628.93     2484.21     41.27 o
  -3   2   5     6081.38     5965.10     89.17 o
  -2   2   5     2308.80     2241.71     37.41 o
  -1   2   5    19445.02    18558.48    234.86 o
   0   2   5     2067.69     2018.37     28.59 o
   1   2   5     6969.42     6701.27     82.34 o
   2   2   5     1321.50     1233.95     24.76 o
   3   2   5       68.93       67.97      8.92 o
   4   2   5       37.13       68.16     26.05 o
   5   2   5      165.09      183.12     23.66 o
   6   2   5      744.17      748.46     41.46 o
   7   2   5      563.53      560.29     36.84 o
   8   2   5        4.27       -3.99     29.16 o
 -10   3   5       25.63       44.07     16.90 o
  -9   3   5     2167.30     2243.27     61.07 o
  -8   3   5     1135.66     1083.12     23.78 o
  -7   3   5       34.05       60.06      6.58 o
  -6   3   5     5119.08     4903.61     57.02 o
  -5   3   5      878.47      851.51     16.49 o
  -4   3   5      898.36      804.20     19.79 o
  -3   3   5     3432.96     3263.06     45.51 o
  -2   3   5      308.26      279.34     10.48 o
  -1   3   5       11.63        5.80      7.18 o
   0   3   5     1556.59     1585.67     34.94 o
   1   3   5     1368.24     1266.74     20.74 o
   2   3   5     3975.43     3923.02     55.15 o
   3   3   5      370.56      398.32     23.19 o
   4   3   5     7230.83     7009.74    158.43 o
   5   3   5      631.12      643.21     32.08 o
   6   3   5     2124.95     1877.02     81.62 o
   7   3   5      214.45      254.07     30.55 o
   8   3   5       17.62      -20.68     27.77 o
 -10   4   5      520.97      542.11     24.99 o
  -9   4   5       59.27       56.68     20.51 o
  -8   4   5     1602.12     1606.31     35.41 o
  -7   4   5     1885.02     1691.14     30.36 o
  -6   4   5        2.58       13.14      6.94 o
  -5   4   5     9425.09     9097.10    119.34 o
  -4   4   5     2422.94     2293.31     31.32 o
  -3   4   5     1136.69     1099.43     21.07 o
  -2   4   5      314.13      252.78      8.88 o
  -1   4   5      126.88      137.85      8.29 o
   0   4   5     1510.89     1354.21     23.00 o
   1   4   5      570.64      460.71     13.05 o
   2   4   5     2747.69     2603.32     65.74 o
   3   4   5     7024.11     6682.33    115.61 o
   4   4   5      257.47      248.56     18.88 o
   5   4   5     1895.55     1810.37     44.06 o
   6   4   5     1450.66     1302.11     47.85 o
   7   4   5       45.74       21.15     25.48 o
   8   4   5      366.10      381.85     36.53 o
 -10   5   5     2382.67     2410.50     50.62 o
  -9   5   5      495.83      488.79     24.42 o
  -8   5   5       19.33       20.96     12.64 o
  -7   5   5     1215.16     1110.96     23.88 o
  -6   5   5      284.14      273.45     11.94 o
  -5   5   5     2535.67     2370.54     59.71 o
  -4   5   5      297.73      251.38      8.34 o
  -3   5   5      478.10      411.20     10.95 o
  -2   5   5     7286.63     6595.56     93.56 o
  -1   5   5      165.37      196.91      9.67 o
   0   5   5     7413.97     6862.20     90.79 o
   1   5   5      100.56       70.50      7.03 o
   2   5   5       46.94       55.10      7.32 o
   3   5   5      319.16      328.20     17.93 o
   4   5   5     1190.30     1133.46     32.81 o
   5   5   5      110.06      103.24     16.52 o
   6   5   5      284.33      265.54     27.78 o
   7   5   5      265.64      229.08     48.41 o
 -10   6   5       28.10       27.03     18.24 o
  -9   6   5      541.32      553.60     20.95 o
  -8   6   5     1178.96     1144.11     35.24 o
  -7   6   5      161.58      151.12     11.42 o
  -6   6   5      169.28      146.68     10.47 o
  -5   6   5     1140.99     1106.34     22.39 o
  -4   6   5     1676.44     1596.05     24.19 o
  -3   6   5     2958.54     2827.49     41.10 o
  -2   6   5     1215.20     1156.41     20.74 o
  -1   6   5     1996.63     1807.73     28.82 o
   0   6   5     5252.48     5132.74     70.17 o
   1   6   5     2177.64     2020.79     29.21 o
   2   6   5     4815.47     4524.67     62.05 o
   3   6   5      115.64      103.90     14.71 o
   4   6   5     1059.23     1054.08     31.82 o
   5   6   5      242.26      243.81     20.14 o
   6   6   5     1255.63     1056.62     48.63 o
   7   6   5      360.64      383.64     33.15 o
 -10   7   5       30.92       24.77     13.42 o
  -9   7   5      124.15      138.03     14.59 o
  -8   7   5     2076.13     2046.77     49.70 o
  -7   7   5       62.37       63.04     10.52 o
  -6   7   5     4519.27     4272.74     62.02 o
  -5   7   5     1220.58     1213.29     23.88 o
  -4   7   5      873.30      781.15     18.21 o
  -3   7   5       93.03      100.77      6.50 o
  -2   7   5     1024.52      885.60     15.13 o
  -1   7   5       23.73       33.37      5.81 o
   0   7   5       96.63      102.96      7.90 o
   1   7   5     1178.18     1217.79     18.59 o
   2   7   5      989.03      948.40     24.08 o
   3   7   5       29.16       16.36     10.72 o
   4   7   5     3105.97     3052.96     62.33 o
   5   7   5        5.93      -15.19     15.19 o
   6   7   5     1070.20      987.15     42.76 o
   7   7   5       79.52       68.77     27.17 o
  -9   8   5      148.11      154.53     15.81 o
  -8   8   5     1842.66     1686.08     44.52 o
  -7   8   5        0.14       -9.39      9.39 o
  -6   8   5        1.09        1.05      8.86 o
  -5   8   5      188.70      169.03     10.71 o
  -4   8   5     4896.05     4577.84     72.81 o
  -3   8   5     4358.10     4143.26     58.74 o
  -2   8   5     2071.86     2058.38     29.22 o
  -1   8   5     4989.86     4725.00     55.79 o
   0   8   5     3453.95     3338.42     44.08 o
   1   8   5     2033.91     1964.79     26.47 o
   2   8   5     1690.14     1604.89     33.01 o
   3   8   5        0.39        1.27     10.76 o
   4   8   5      303.72      288.55     16.79 o
   5   8   5      546.67      491.56     24.55 o
   6   8   5     1325.27     1294.41     49.73 o
   7   8   5      104.55      110.19     33.87 o
  -9   9   5     1293.85     1234.03     37.60 o
  -8   9   5       82.15      103.12     19.01 o
  -7   9   5      176.80      169.62     14.52 o
  -6   9   5     2855.73     2448.83     40.60 o
  -5   9   5      134.02      133.35     10.76 o
  -4   9   5      156.11      140.02     10.34 o
  -3   9   5     1754.08     1599.01     28.22 o
  -2   9   5     4005.51     3710.87     53.56 o
  -1   9   5        0.46       -1.25      5.37 o
   0   9   5     2993.13     2898.89     36.38 o
   1   9   5     2432.89     2302.13     35.23 o
   2   9   5        8.20       28.28     10.55 o
   3   9   5     1450.93     1409.73     32.04 o
   4   9   5      223.76      200.33     15.95 o
   5   9   5      735.76      649.98     24.24 o
   6   9   5        8.53       -3.35     19.11 o
   7   9   5      226.35      150.51     28.86 o
  -9  10   5        9.50       16.74     16.60 o
  -8  10   5     1749.97     1569.06     53.41 o
  -7  10   5     3303.33     3072.33     64.82 o
  -6  10   5      976.69      907.27     22.42 o
  -5  10   5     1566.58     1508.74     29.10 o
  -4  10   5     1293.89     1215.34     25.91 o
  -3  10   5      743.23      731.70     18.54 o
  -2  10   5      747.75      685.59     17.72 o
  -1  10   5      620.78      608.59     14.51 o
   0  10   5      599.16      588.02     14.04 o
   1  10   5      921.44      941.76     35.60 o
   2  10   5      896.17      826.93     23.70 o
   3  10   5     2203.53     2157.91     42.49 o
   4  10   5       39.51       35.83     13.42 o
   5  10   5     2090.31     1988.93     43.06 o
   6  10   5      793.28      804.07     60.99 o
   7  10   5      516.02      477.70     52.10 o
  -9  11   5      358.19      313.18     23.15 o
  -8  11   5      523.18      447.36     31.77 o
  -7  11   5      441.76      381.41     25.02 o
  -6  11   5     1141.14      981.27     30.58 o
  -5  11   5      707.63      660.81     19.41 o
  -4  11   5      851.37      841.15     22.07 o
  -3  11   5     3010.95     2859.81     44.64 o
  -2  11   5     1655.16     1576.45     28.63 o
  -1  11   5      101.99       78.56      8.94 o
   0  11   5      109.30      122.49      7.82 o
   1  11   5     5155.12     4850.26    120.38 o
   2  11   5     1105.07     1061.90     27.15 o
   3  11   5     1469.49     1401.94     38.15 o
   4  11   5     4305.06     4157.56     72.30 o
   5  11   5       75.82       56.81     16.16 o
   6  11   5       81.15       60.49     17.61 o
   7  11   5      966.65      974.71     69.47 o
  -9  12   5       17.00        9.09     21.06 o
  -8  12   5      253.49      218.39     28.81 o
  -7  12   5      314.63      303.08     27.89 o
  -6  12   5      229.34      219.99     17.26 o
  -5  12   5      349.23      368.60     15.44 o
  -4  12   5       22.33       13.83      9.48 o
  -3  12   5     2646.76     2470.53     40.33 o
  -2  12   5     1178.98     1112.16     23.60 o
  -1  12   5     4824.96     4663.88     66.19 o
   0  12   5      268.07      271.77     12.14 o
   1  12   5     1104.84     1111.64     32.81 o
   2  12   5      291.51      225.35     15.28 o
   3  12   5      310.24      274.37     17.44 o
   4  12   5      153.28      169.87     17.30 o
   5  12   5        9.92       -6.58     15.46 o
   6  12   5      408.98      384.29     27.17 o
  -8  13   5      184.94      221.39     30.61 o
  -7  13   5      539.94      539.60     33.75 o
  -6  13   5        2.22      -14.40     14.40 o
  -5  13   5     2310.82     2161.71     45.00 o
  -4  13   5      622.02      580.23     18.71 o
  -3  13   5     2253.92     2157.51     37.11 o
  -2  13   5      188.16      180.63     13.94 o
  -1  13   5      170.37      180.40     13.48 o
   0  13   5        3.05       13.89     11.85 o
   1  13   5     1791.77     1729.99     35.89 o
   2  13   5       20.54        8.76     12.43 o
   3  13   5      373.57      407.54     19.87 o
   4  13   5     1331.31     1241.39     55.15 o
   5  13   5      341.12      315.06     24.64 o
   6  13   5      129.61      140.97     23.54 o
  -8  14   5      239.75      300.36     24.44 o
  -7  14   5     3063.82     2774.54     77.96 o
  -6  14   5       10.87       -6.11     19.00 o
  -5  14   5     1860.58     1787.23     44.58 o
  -4  14   5      107.96      110.49     16.73 o
  -3  14   5      233.45      254.40     24.56 o
  -2  14   5      136.74      133.88     15.62 o
  -1  14   5      139.57      134.92     13.74 o
   0  14   5        4.19       10.68     17.21 o
   1  14   5      275.47      260.75     23.89 o
   2  14   5       29.85       38.74     16.11 o
   3  14   5     2234.88     2292.94     46.53 o
   4  14   5      156.68      149.23     17.75 o
   5  14   5     1749.27     1716.49     49.55 o
   6  14   5      112.46       63.13     22.62 o
  -8  15   5      262.75      303.77     65.78 o
  -7  15   5       31.69       36.24     22.83 o
  -6  15   5       94.11       81.79     23.45 o
  -5  15   5      529.94      525.14     25.09 o
  -4  15   5      471.13      482.69     23.62 o
  -3  15   5     3090.23     2967.80     54.71 o
  -2  15   5     3131.25     3110.19     57.09 o
  -1  15   5       17.20       13.14     11.90 o
   0  15   5     1274.51     1261.83     85.31 o
   1  15   5     2035.56     1998.17     59.53 o
   2  15   5       75.53       31.09     20.30 o
   3  15   5      811.57      833.69     27.84 o
   4  15   5        8.18       -1.14     18.36 o
   5  15   5      576.95      623.33     32.07 o
  -7  16   5       95.80       89.55     26.76 o
  -6  16   5       94.93      111.09     25.09 o
  -5  16   5      200.45      201.27     20.38 o
  -4  16   5      570.93      532.10     25.65 o
  -3  16   5     2360.06     2273.48     52.18 o
  -2  16   5      731.03      761.94     31.72 o
  -1  16   5     4607.77     4678.27     88.12 o
   0  16   5      381.45      372.20     27.43 o
   1  16   5      573.43      587.47     59.05 o
   2  16   5     2161.07     2174.83     63.91 o
   3  16   5      890.35      825.71     40.37 o
   4  16   5        1.63        4.41     19.06 o
   5  16   5        2.44      -21.27     21.27 o
  -7  17   5      795.42      793.23     59.92 o
  -6  17   5     1489.67     1516.14     56.14 o
  -5  17   5      133.19      123.69     25.29 o
  -4  17   5      188.87      228.33     21.30 o
  -3  17   5     1064.49      996.12     34.41 o
  -2  17   5       39.14       41.56     16.91 o
  -1  17   5      113.37      118.37     17.55 o
   0  17   5        4.99      -11.93     19.92 o
   1  17   5     1026.47      948.81     42.12 o
   2  17   5      104.10       89.87     40.38 o
   3  17   5       10.02       10.85     39.94 o
   4  17   5     1695.17     1704.78    122.00 o
   5  17   5      260.26      212.31     41.25 o
  -6  18   5      349.87      378.09     34.51 o
  -5  18   5      647.82      663.15     37.14 o
  -4  18   5      477.61      527.44     27.32 o
  -3  18   5       18.92       28.42     17.73 o
  -2  18   5      285.69      335.31     52.73 o
  -1  18   5       45.61       48.27     47.76 o
   0  18   5      119.28      141.80     25.35 o
   1  18   5      165.74      168.30     25.45 o
   2  18   5      712.63      768.92     64.26 o
   3  18   5     1627.13     1725.39     95.95 o
   4  18   5        5.64      -18.24     45.59 o
  -6  19   5      102.30      153.26     42.98 o
  -5  19   5       59.27       84.53     26.18 o
  -4  19   5      215.84      220.47     25.26 o
  -3  19   5      203.07      265.14     22.90 o
  -2  19   5     1344.33     1400.68     49.34 o
  -1  19   5        0.24      -21.42     24.53 o
   0  19   5     2990.54     3065.65     82.77 o
   1  19   5      144.58      105.94     43.85 o
   2  19   5      272.64      267.01     50.36 o
   3  19   5      107.03       85.97     47.32 o
  -5  20   5      133.35      157.26     29.40 o
  -4  20   5      680.04      733.01     39.44 o
  -3  20   5      527.29      520.83     28.65 o
  -2  20   5      253.68      269.84     30.83 o
  -1  20   5       10.54       37.70     24.19 o
   0  20   5      387.11      441.99     56.44 o
   1  20   5      262.73      245.74     50.80 o
   2  20   5      347.36      403.78     59.05 o
  -4  21   5      601.69      681.38     39.29 o
  -3  21   5       39.17       64.37     22.14 o
  -2  21   5      115.43       99.87     27.23 o
  -1  21   5        3.57      -39.08     39.08 o
   0  21   5       36.49       19.97     43.42 o
   1  21   5        7.64        1.30     44.72 o
  -3  22   5      214.71      252.94     27.10 o
  -2  22   5      450.28      464.13     58.61 o
  -1  22   5      955.83     1203.52     86.40 o
   0  22   5       99.55      120.27     52.10 o
 -10   0   6     2981.63     2835.57    108.11 o
  -8   0   6     1137.08     1308.03     33.48 o
  -6   0   6      146.80      124.61     18.67 o
  -4   0   6      252.37      228.06     14.36 o
  -2   0   6     2238.98     2232.53     55.31 o
   0   0   6     8883.87     8245.66    142.32 o
   2   0   6     8309.45     8020.26    164.86 o
   4   0   6        1.04       61.22     28.66 o
   6   0   6      205.17      193.21     41.68 o
 -10   1   6        6.12       59.92     23.31 o
  -9   1   6        0.22       -0.98     11.79 o
  -8   1   6     1983.38     1980.08     32.36 o
  -7   1   6      171.42      175.93      9.38 o
  -6   1   6     3185.21     3057.91     46.39 o
  -5   1   6     9341.94     8810.31    107.09 o
  -4   1   6       22.34       26.90      6.77 o
  -3   1   6     3993.69     3753.12     48.70 o
  -2   1   6     6534.67     6317.10     78.23 o
  -1   1   6      569.16      677.90     24.56 o
   0   1   6      162.72      167.16     22.14 o
   1   1   6      852.05      817.11     16.86 o
   2   1   6     1771.20     1926.93     55.34 o
   3   1   6     1141.53     1113.90     33.41 o
   4   1   6     1400.20     1367.98     46.31 o
   5   1   6      348.85      298.51     27.06 o
   6   1   6      242.25      260.50     29.77 o
   7   1   6      287.60      277.32     54.92 o
 -10   2   6      248.34      255.72     32.40 o
  -9   2   6        2.09       -1.96     12.32 o
  -8   2   6      348.04      338.19     12.54 o
  -7   2   6      351.63      386.62     14.01 o
  -6   2   6     6125.08     5896.53     90.83 o
  -5   2   6      300.49      440.59    100.29 o
  -4   2   6     8336.51     7747.44    115.21 o
  -3   2   6       29.80       64.08     28.77 o
  -2   2   6     3332.78     3373.11     80.55 o
  -1   2   6     2976.34     2863.52     39.63 o
   0   2   6     1143.45     1170.76     20.27 o
   1   2   6       70.09       78.30     11.72 o
   2   2   6     1070.13     1102.49     24.12 o
   3   2   6     1353.82     1339.40     59.67 o
   4   2   6     2941.86     2909.24     74.89 o
   5   2   6      765.33      667.47     39.08 o
   6   2   6     2833.26     2586.91     72.91 o
   7   2   6      112.77      139.54     30.85 o
 -10   3   6       68.65       64.66     18.05 o
  -9   3   6     2751.60     2728.82     52.53 o
  -8   3   6      332.74      375.27     13.72 o
  -7   3   6     1747.10     1721.64     31.26 o
  -6   3   6     2501.36     2525.21     56.03 o
  -5   3   6      332.99      308.21     11.54 o
  -4   3   6       20.09       15.44     10.69 o
  -3   3   6      567.46      567.81     16.95 o
  -2   3   6     5560.92     5392.23     82.33 o
  -1   3   6     1531.20     1447.12     28.09 o
   0   3   6      498.78      512.13     14.94 o
   1   3   6     5357.43     4956.05     63.54 o
   2   3   6      544.63      616.45     45.43 o
   3   3   6      481.76      528.60     37.10 o
   4   3   6     3729.40     3604.07    111.03 o
   5   3   6       12.56      -14.02     20.52 o
   6   3   6       46.73       72.57     23.48 o
   7   3   6        1.20        3.47     37.56 o
 -10   4   6     2193.48     2308.58     57.47 o
  -9   4   6      469.02      511.88     33.90 o
  -8   4   6     1283.63     1244.49     26.78 o
  -7   4   6     2239.92     2129.06     36.41 o
  -6   4   6      352.54      339.61     14.91 o
  -5   4   6      254.14      250.40     10.61 o
  -4   4   6      612.37      580.28     15.27 o
  -3   4   6     5215.03     4981.34     68.11 o
  -2   4   6     1887.86     1779.71     32.83 o
  -1   4   6     1522.73     1371.94     24.29 o
   0   4   6     7592.62     7132.10     95.19 o
   1   4   6       64.32       69.33      9.04 o
   2   4   6     4592.78     4419.09     68.40 o
   3   4   6     2445.26     2398.24     51.05 o
   4   4   6      260.11      298.50     37.51 o
   5   4   6       79.48       60.94     23.78 o
   6   4   6        3.74        4.12     25.01 o
   7   4   6       94.60      105.80     33.21 o
 -10   5   6        2.57       12.68     24.33 o
  -9   5   6       31.87       50.11     18.42 o
  -8   5   6      227.95      250.53     13.97 o
  -7   5   6      411.64      409.32     15.56 o
  -6   5   6      143.09      121.79     12.44 o
  -5   5   6     3976.99     3739.10     61.18 o
  -4   5   6        5.79       13.61      6.95 o
  -3   5   6     4957.46     4757.00     65.64 o
  -2   5   6      838.60      809.96     17.92 o
  -1   5   6      583.25      572.04     23.25 o
   0   5   6     2422.77     2407.69     37.12 o
   1   5   6      868.78      772.12     17.98 o
   2   5   6      848.33      793.77     26.78 o
   3   5   6       33.16       35.83     14.38 o
   4   5   6     1357.31     1330.52     40.78 o
   5   5   6     2689.04     2457.85     69.22 o
   6   5   6      184.49      162.16     27.19 o
   7   5   6     3336.40     3043.50    108.76 o
 -10   6   6       41.65        9.26     20.69 o
  -9   6   6      437.12      472.49     43.11 o
  -8   6   6       59.82       63.23     11.69 o
  -7   6   6     4172.37     3945.73     59.15 o
  -6   6   6      296.12      281.79     12.92 o
  -5   6   6     1516.52     1427.18     26.98 o
  -4   6   6     1389.90     1386.30     24.93 o
  -3   6   6      459.36      433.53     13.59 o
  -2   6   6     1653.43     1577.91     26.96 o
  -1   6   6     1957.27     1770.63     33.43 o
   0   6   6      612.91      614.17     16.39 o
   1   6   6     1013.97      985.36     27.20 o
   2   6   6      593.81      606.44     24.13 o
   3   6   6     1697.86     1662.07     41.26 o
   4   6   6      863.21      812.39     30.96 o
   5   6   6       75.76       89.77     24.70 o
   6   6   6     1131.86     1016.61     60.78 o
   7   6   6      489.02      436.51     37.29 o
  -9   7   6     3056.59     3124.90    143.51 o
  -8   7   6       56.04       31.26     11.92 o
  -7   7   6      564.96      562.83     18.69 o
  -6   7   6        1.64       -0.65      9.02 o
  -5   7   6     1687.66     1567.12     29.00 o
  -4   7   6        0.42        5.56      7.66 o
  -3   7   6      110.31       89.81      8.14 o
  -2   7   6       65.99       66.20      9.27 o
  -1   7   6     4308.03     4121.47     58.40 o
   0   7   6      427.64      416.09     19.05 o
   1   7   6     3200.72     3168.05     51.63 o
   2   7   6      143.23      152.88     18.53 o
   3   7   6      200.39      255.77     18.92 o
   4   7   6       47.95       58.45     17.07 o
   5   7   6       53.81       37.28     21.58 o
   6   7   6       34.86       12.35     25.60 o
   7   7   6      127.01      150.29     32.81 o
  -9   8   6      439.05      448.43     27.28 o
  -8   8   6       11.33       17.57     13.97 o
  -7   8   6      237.91      260.74     14.32 o
  -6   8   6      338.36      334.39     14.35 o
  -5   8   6      114.70      100.61     10.34 o
  -4   8   6     3125.23     2944.25     45.44 o
  -3   8   6     2120.84     2003.92     33.59 o
  -2   8   6     4074.44     3798.57     49.39 o
  -1   8   6     1754.45     1585.22     24.99 o
   0   8   6      994.79      977.30     18.66 o
   1   8   6     2282.83     2288.47     36.49 o
   2   8   6       15.50       -5.12     13.54 o
   3   8   6     1847.61     1724.84     42.85 o
   4   8   6     1376.19     1267.61     38.10 o
   5   8   6      813.47      783.30     31.94 o
   6   8   6      717.74      610.92     42.11 o
  -9   9   6       32.02       37.76     19.89 o
  -8   9   6      720.90      677.47     29.49 o
  -7   9   6      959.86      866.18     23.42 o
  -6   9   6      807.26      736.70     20.99 o
  -5   9   6     3466.78     3351.70     51.57 o
  -4   9   6      134.03      133.07     10.78 o
  -3   9   6     3856.76     3766.21     70.92 o
  -2   9   6     1139.85     1099.27     22.74 o
  -1   9   6      180.89      190.10     10.44 o
   0   9   6       24.77       24.36      7.11 o
   1   9   6     3613.63     3531.97     59.97 o
   2   9   6      506.26      503.10     19.87 o
   3   9   6      147.30      182.05     15.47 o
   4   9   6      396.28      374.87     24.30 o
   5   9   6     2092.49     1880.75     49.38 o
   6   9   6       44.52       56.88     27.02 o
  -9  10   6        5.07       16.28     21.03 o
  -8  10   6     1418.63     1339.33     40.92 o
  -7  10   6     1161.85     1113.65     27.14 o
  -6  10   6      176.44      162.24     13.19 o
  -5  10   6      404.65      402.29     19.51 o
  -4  10   6       52.67       60.64     10.00 o
  -3  10   6     1847.50     1775.35     31.66 o
  -2  10   6      418.18      423.71     14.49 o
  -1  10   6      973.91      933.74     18.86 o
   0  10   6     3261.21     3097.29     42.38 o
   1  10   6      835.36      794.24     23.73 o
   2  10   6     2776.76     2747.40     50.36 o
   3  10   6      899.09      842.12     27.70 o
   4  10   6      179.58      209.69     20.79 o
   5  10   6       46.60       32.81     20.43 o
   6  10   6      562.86      590.07     38.06 o
  -9  11   6     1363.29     1280.80     79.45 o
  -8  11   6     1016.85     1008.37     39.45 o
  -7  11   6     1322.46     1225.43     32.00 o
  -6  11   6     1771.28     1695.99     33.26 o
  -5  11   6       64.55       54.70     10.84 o
  -4  11   6        7.80        9.28      9.49 o
  -3  11   6       29.47       41.50      9.68 o
  -2  11   6      804.80      780.20     20.16 o
  -1  11   6      110.63       94.97     10.41 o
   0  11   6       81.24       91.26      9.30 o
   1  11   6     2621.93     2470.76     54.36 o
   2  11   6      245.08      255.07     16.53 o
   3  11   6      724.83      708.49     25.56 o
   4  11   6      830.89      829.29     28.05 o
   5  11   6       86.21       46.83     20.76 o
   6  11   6       19.71        4.49     27.06 o
  -8  12   6       38.21       19.27     20.43 o
  -7  12   6       86.70      108.84     19.09 o
  -6  12   6     1664.66     1597.29     32.69 o
  -5  12   6       83.14      102.33     15.62 o
  -4  12   6     2539.56     2395.21     41.63 o
  -3  12   6     1084.83     1005.89     23.60 o
  -2  12   6      190.50      199.95     14.22 o
  -1  12   6       37.36       34.39      9.27 o
   0  12   6      105.26      111.02     13.81 o
   1  12   6      351.80      349.83     26.27 o
   2  12   6       82.61       70.08     14.54 o
   3  12   6      338.88      338.67     19.76 o
   4  12   6      530.95      562.85     56.21 o
   5  12   6       45.62       55.18     26.01 o
   6  12   6     1667.68     1627.90     61.48 o
  -8  13   6      527.00      602.60     38.34 o
  -7  13   6      193.88      211.37     21.86 o
  -6  13   6      259.70      257.85     15.70 o
  -5  13   6      506.64      467.60     18.07 o
  -4  13   6        4.71       -5.59     10.43 o
  -3  13   6       49.31       56.14     11.06 o
  -2  13   6     2298.75     2286.39     38.76 o
  -1  13   6       52.42       49.59     10.26 o
   0  13   6     1581.96     1537.14     49.60 o
   1  13   6      135.85      148.65     23.59 o
   2  13   6      302.98      335.74     21.18 o
   3  13   6      693.42      739.42     26.76 o
   4  13   6      556.03      576.36     25.20 o
   5  13   6       39.24       41.83     18.27 o
  -8  14   6     1157.03     1277.76     78.15 o
  -7  14   6      334.11      414.59     59.48 o
  -6  14   6        5.17       -7.72     18.40 o
  -5  14   6        2.59      -11.56     11.56 o
  -4  14   6      420.45      425.45     17.37 o
  -3  14   6       32.07       28.70     11.02 o
  -2  14   6       66.98       63.21     13.25 o
  -1  14   6      278.67      287.90     19.15 o
   0  14   6     7006.04     6861.79    150.53 o
   1  14   6      203.50      184.50     24.08 o
   2  14   6     1354.77     1359.97     38.82 o
   3  14   6      150.50      123.21     20.16 o
   4  14   6       45.53       40.68     17.12 o
   5  14   6      153.81      154.92     24.49 o
  -7  15   6      254.46      252.62     30.04 o
  -6  15   6      829.32      848.15     59.05 o
  -5  15   6     1359.04     1325.34     54.60 o
  -4  15   6      150.99      136.40     15.89 o
  -3  15   6     1280.14     1306.12     33.41 o
  -2  15   6      790.50      821.52     37.60 o
  -1  15   6      522.95      524.46     23.97 o
   0  15   6       32.21       44.58     20.94 o
   1  15   6       22.69       48.51     21.68 o
   2  15   6      349.32      382.93     31.33 o
   3  15   6        1.17      -17.96     17.96 o
   4  15   6      374.93      360.18     27.11 o
   5  15   6      676.36      693.87     40.13 o
  -7  16   6      251.54      296.10     49.06 o
  -6  16   6      207.55      179.00     27.86 o
  -5  16   6      282.00      287.69     22.37 o
  -4  16   6     2794.15     2740.89     60.64 o
  -3  16   6      360.58      382.75     20.23 o
  -2  16   6      913.68      973.57     29.49 o
  -1  16   6      305.71      313.81     27.07 o
   0  16   6       63.91       72.31     44.07 o
   1  16   6      178.73      193.42     25.97 o
   2  16   6       43.96       74.22     30.61 o
   3  16   6      840.62      905.18     45.93 o
   4  16   6      401.16      370.89     34.73 o
  -6  17   6      126.30       73.26     25.83 o
  -5  17   6      160.06      179.73     21.91 o
  -4  17   6      183.23      188.56     29.09 o
  -3  17   6       15.46       12.88     17.18 o
  -2  17   6     1385.02     1495.12     41.86 o
  -1  17   6     1359.84     1337.94     84.66 o
   0  17   6       20.75       35.56     42.33 o
   1  17   6     1808.74     1997.49    144.14 o
   2  17   6      514.10      572.88     44.29 o
   3  17   6       17.67        2.17     42.98 o
  -6  18   6       79.04      131.22     36.47 o
  -5  18   6      367.56      388.20     26.38 o
  -4  18   6       55.78       36.93     19.18 o
  -3  18   6      518.81      495.95     28.21 o
  -2  18   6      237.92      238.79     28.24 o
  -1  18   6     1857.85     1878.23     61.07 o
   0  18   6      925.03      999.16     45.45 o
   1  18   6      148.79      120.99     27.11 o
   2  18   6      323.98      354.28     53.84 o
   3  18   6      483.45      450.23     61.22 o
  -5  19   6     1818.44     1813.04     63.35 o
  -4  19   6      182.18      191.08     23.46 o
  -3  19   6      611.47      664.46     37.62 o
  -2  19   6       60.05       53.85     26.01 o
  -1  19   6        8.23      -13.54     23.35 o
   0  19   6       31.41       12.82     25.33 o
   1  19   6      381.61      306.09     52.10 o
   2  19   6       87.04        8.68     43.85 o
  -4  20   6        8.58       -6.45     20.21 o
  -3  20   6     1339.71     1411.10     44.47 o
  -2  20   6      575.46      590.73     37.97 o
  -1  20   6      222.59      291.52     37.12 o
   0  20   6       92.90      161.51     47.76 o
   1  20   6        0.68      -11.72     42.11 o
  -3  21   6        4.06       10.09     26.89 o
  -2  21   6      142.61      154.30     29.93 o
  -1  21   6     1096.32     1145.11     53.09 o
  -9   0   7      107.24      143.46     23.39 o
  -7   0   7       17.80       39.44     13.42 o
  -3   0   7     5493.53     5268.18     94.88 o
  -1   0   7     2429.92     2480.99     56.83 o
   1   0   7      514.49      678.84     27.95 o
   3   0   7       28.10       15.63     29.09 o
   5   0   7      248.11      280.91     42.98 o
 -10   1   7       45.55       40.94     16.42 o
  -9   1   7     1016.07     1042.06     35.28 o
  -8   1   7      562.08      586.13     18.05 o
  -7   1   7      669.32      657.64     18.76 o
  -6   1   7     1419.72     1334.60     23.59 o
  -5   1   7     3912.24     3689.78     49.61 o
  -4   1   7      487.71      463.53     13.73 o
  -3   1   7       39.58      170.19     23.01 o
  -2   1   7       93.65       89.00      7.96 o
  -1   1   7     2889.25     2810.92     39.65 o
   0   1   7       77.21       64.87      8.11 o
   1   1   7     1793.82     1880.99     42.16 o
   2   1   7     4014.38     3912.35     62.70 o
   3   1   7      545.67      727.89     42.62 o
   4   1   7      964.77      933.17     42.81 o
   5   1   7      666.23      770.44     51.02 o
   6   1   7        2.17       33.45     28.09 o
 -10   2   7      531.85      597.80     36.68 o
  -9   2   7     1085.26     1128.97     23.66 o
  -8   2   7        1.04       13.07      8.94 o
  -7   2   7     2464.64     2386.77     39.61 o
  -6   2   7      555.27      581.68     17.52 o
  -5   2   7       35.72      112.69     42.73 o
  -4   2   7      103.93      122.83      9.50 o
  -3   2   7      378.78      360.55     11.75 o
  -2   2   7       38.03       62.15     14.27 o
  -1   2   7      107.95      142.81     19.36 o
   0   2   7      144.73      106.48      8.65 o
   1   2   7     1577.28     1641.96     32.90 o
   2   2   7     1277.77     1378.28     29.22 o
   3   2   7     3890.08     3673.29     71.26 o
   4   2   7      316.07      329.26     39.29 o
   5   2   7     2008.93     1786.96     59.24 o
   6   2   7      690.08      601.78     39.60 o
 -10   3   7      751.79      866.27     35.58 o
  -9   3   7      166.01      189.52     12.36 o
  -8   3   7      102.98       91.50     10.26 o
  -7   3   7        7.82       45.78     17.78 o
  -6   3   7      558.22      558.10     21.42 o
  -5   3   7      534.16      474.06     14.92 o
  -4   3   7     2861.99     2796.86     48.33 o
  -3   3   7        7.00       24.59     11.09 o
  -2   3   7     6901.94     6438.74     87.20 o
  -1   3   7      140.73      126.98      9.62 o
   0   3   7      562.88      614.37     17.60 o
   1   3   7     3745.20     3521.98     57.16 o
   2   3   7      336.41      354.16     20.54 o
   3   3   7        2.27       36.31     18.36 o
   4   3   7      545.64      542.90     33.28 o
   5   3   7      233.00      245.31     30.24 o
   6   3   7      463.02      473.42     37.45 o
  -9   4   7      381.94      415.51     15.54 o
  -8   4   7      233.88      264.57     12.80 o
  -7   4   7       73.37       45.94     10.46 o
  -6   4   7      743.01      691.02     24.76 o
  -5   4   7       45.26       66.38     10.43 o
  -4   4   7     6196.10     5861.19     86.37 o
  -3   4   7     4173.87     3872.32     63.09 o
  -2   4   7      471.78      527.14     29.70 o
  -1   4   7     2907.89     2760.94     42.42 o
   0   4   7     3384.67     3262.99     45.26 o
   1   4   7        5.22       26.78      9.68 o
   2   4   7       25.14       14.28     13.97 o
   3   4   7      311.59      343.13     45.30 o
   4   4   7     1094.93     1057.77     44.05 o
   5   4   7      509.75      488.95     33.87 o
   6   4   7      286.26      268.61     31.65 o
  -9   5   7      544.61      519.48     17.67 o
  -8   5   7     4290.98     4176.42     68.70 o
  -7   5   7       12.54       14.35     10.13 o
  -6   5   7      897.27      833.74     23.91 o
  -5   5   7     1777.42     1603.61     33.31 o
  -4   5   7        5.79       18.45      7.86 o
  -3   5   7      748.87      748.90     18.23 o
  -2   5   7       16.99       12.50      8.67 o
  -1   5   7      713.20      693.04     17.95 o
   0   5   7      468.05      465.53     17.64 o
   1   5   7       16.26       25.80      9.60 o
   2   5   7     1320.79     1286.47     35.23 o
   3   5   7       64.53       71.71     16.77 o
   4   5   7     1372.47     1373.50     40.29 o
   5   5   7        7.78       31.36     25.88 o
   6   5   7       28.04        6.10     27.44 o
  -9   6   7      135.95      141.67     21.72 o
  -8   6   7       46.82       82.78     12.47 o
  -7   6   7       38.56       48.05     11.13 o
  -6   6   7     2721.99     2437.45     40.57 o
  -5   6   7     1313.78     1247.80     31.33 o
  -4   6   7      232.98      222.14     14.98 o
  -3   6   7     1253.51     1212.30     24.43 o
  -2   6   7     1028.43     1047.78     22.29 o
  -1   6   7      105.76      101.33     10.71 o
   0   6   7     4537.40     4324.47     62.16 o
   1   6   7      432.79      435.43     16.55 o
   2   6   7      547.79      520.17     22.88 o
   3   6   7     1039.02     1001.41     45.18 o
   4   6   7      517.05      501.23     25.79 o
   5   6   7      377.26      369.04     31.77 o
   6   6   7      946.23      909.14     47.43 o
  -9   7   7       10.56        8.97     19.08 o
  -8   7   7      262.68      226.53     15.30 o
  -7   7   7      298.04      291.37     15.11 o
  -6   7   7       61.83       59.62     11.10 o
  -5   7   7      304.91      287.46     13.66 o
  -4   7   7     4087.66     3849.60     80.34 o
  -3   7   7       15.48       25.65      9.90 o
  -2   7   7    10466.81     9749.53    139.69 o
  -1   7   7        4.86        3.11      9.37 o
   0   7   7      669.29      645.41     18.37 o
   1   7   7      117.75       97.07     21.33 o
   2   7   7      970.40      857.27     30.27 o
   3   7   7      544.62      514.98     25.02 o
   4   7   7        4.52       -8.41     16.99 o
   5   7   7      145.40      144.85     26.99 o
   6   7   7     1493.52     1476.52     58.92 o
  -9   8   7       62.09       41.42     20.54 o
  -8   8   7        8.08        9.68     12.28 o
  -7   8   7      635.69      593.77     20.19 o
  -6   8   7      728.80      701.99     21.02 o
  -5   8   7      957.36      896.19     22.16 o
  -4   8   7     1091.67     1054.22     27.01 o
  -3   8   7      581.31      528.84     16.79 o
  -2   8   7      558.66      539.73     16.40 o
  -1   8   7       86.64      100.07     10.00 o
   0   8   7     1514.64     1537.39     32.43 o
   1   8   7     3431.86     3346.13     66.49 o
   2   8   7       47.03       21.75     20.78 o
   3   8   7     2898.65     2730.99     59.72 o
   4   8   7     1093.46     1053.05     37.08 o
   5   8   7      849.82      805.27     41.74 o
   6   8   7      208.18      255.74     50.15 o
  -9   9   7      391.76      342.13     47.76 o
  -8   9   7     3015.83     2881.01     49.55 o
  -7   9   7       31.89        5.69     11.57 o
  -6   9   7     3471.03     3158.31     50.86 o
  -5   9   7     1624.46     1572.34     30.92 o
  -4   9   7       66.87       52.93     10.19 o
  -3   9   7      203.27      213.56     12.36 o
  -2   9   7     1212.72     1089.19     23.63 o
  -1   9   7      425.09      401.95     13.45 o
   0   9   7     3178.33     3153.04     75.83 o
   1   9   7     1592.19     1542.11     39.92 o
   2   9   7     3437.28     3351.53     68.51 o
   3   9   7        0.35       -6.26     16.75 o
   4   9   7     1809.12     1739.42     47.12 o
   5   9   7      208.42      216.00     30.15 o
   6   9   7       21.95       15.54     53.84 o
  -9  10   7       16.08      -15.20     37.77 o
  -8  10   7      186.45      162.05     17.87 o
  -7  10   7       24.52       27.97     12.49 o
  -6  10   7      571.95      587.56     20.05 o
  -5  10   7     1661.45     1574.22     31.36 o
  -4  10   7      880.92      823.07     22.19 o
  -3  10   7     3082.26     3057.91     61.30 o
  -2  10   7       18.75       15.59      9.21 o
  -1  10   7     2359.15     2364.17     50.66 o
   0  10   7     2474.39     2378.81     63.98 o
   1  10   7      205.82      196.13     22.38 o
   2  10   7      291.02      285.30     20.99 o
   3  10   7        5.82      -17.00     17.00 o
   4  10   7      405.56      379.57     25.98 o
   5  10   7       58.40       60.07     22.29 o
  -8  11   7       71.67       72.94     20.48 o
  -7  11   7      146.78      139.26     15.06 o
  -6  11   7      218.19      200.35     15.74 o
  -5  11   7     1497.49     1393.07     29.97 o
  -4  11   7     2244.72     2176.05     46.85 o
  -3  11   7      379.29      361.32     15.17 o
  -2  11   7     1974.23     1965.18     34.95 o
  -1  11   7     1835.17     1774.21     32.38 o
   0  11   7      331.08      345.49     26.10 o
   1  11   7     2931.57     2717.88     85.97 o
   2  11   7       54.48       50.14     17.32 o
   3  11   7      192.01      204.46     21.48 o
   4  11   7       25.51       39.32     20.12 o
   5  11   7     1046.68      993.61     39.87 o
  -8  12   7       42.73       31.95     20.13 o
  -7  12   7     2839.59     2657.34     46.95 o
  -6  12   7      395.66      380.71     21.53 o
  -5  12   7      328.44      350.36     16.73 o
  -4  12   7      255.83      250.03     19.53 o
  -3  12   7     1769.84     1685.95     32.57 o
  -2  12   7      412.48      379.55     15.63 o
  -1  12   7        8.98       -7.35      9.44 o
   0  12   7        9.83       -2.45     19.19 o
   1  12   7     3630.91     3483.61     87.47 o
   2  12   7       22.89       10.43     16.82 o
   3  12   7     2735.99     2746.12     62.01 o
   4  12   7      497.05      503.90     28.79 o
   5  12   7       25.19       13.48     25.27 o
  -8  13   7     1102.57      984.70     67.73 o
  -7  13   7      167.72      157.58     15.83 o
  -6  13   7      536.88      534.00     20.72 o
  -5  13   7     1004.87     1005.63     26.64 o
  -4  13   7     1123.00     1084.53     26.69 o
  -3  13   7       45.16       23.19     11.06 o
  -2  13   7      415.94      434.99     16.97 o
  -1  13   7     1153.35     1144.96     42.69 o
   0  13   7     1288.58     1293.40     47.68 o
   1  13   7      397.81      433.58     81.62 o
   2  13   7       98.26      119.35     22.81 o
   3  13   7       69.51       64.03     20.12 o
   4  13   7      127.70      101.10     23.14 o
   5  13   7      774.14      788.29     36.25 o
  -7  14   7      254.41      282.82     31.07 o
  -6  14   7       49.12       39.57     14.00 o
  -5  14   7      696.51      702.72     23.08 o
  -4  14   7      238.63      240.23     15.69 o
  -3  14   7     3330.26     3165.48     51.65 o
  -2  14   7       57.35       55.65     13.41 o
  -1  14   7     2287.92     2233.55    104.20 o
   0  14   7      286.89      251.22     36.04 o
   1  14   7       69.46       68.49     23.41 o
   2  14   7      168.57      172.13     27.50 o
   3  14   7      207.42      218.38     23.62 o
   4  14   7        0.69       -8.11     20.95 o
  -7  15   7       22.94       29.09     38.21 o
  -6  15   7      518.19      503.38     31.27 o
  -5  15   7     1458.72     1456.10     33.08 o
  -4  15   7      305.43      306.11     17.30 o
  -3  15   7       38.04       22.87     12.47 o
  -2  15   7        5.06       -8.18     17.62 o
  -1  15   7      992.68      951.03     42.82 o
   0  15   7      141.86      176.98     25.65 o
   1  15   7     1232.97     1161.28     57.74 o
   2  15   7      850.80      844.92     60.78 o
   3  15   7       37.17       19.45     32.78 o
   4  15   7      733.54      777.82     35.16 o
  -6  16   7      406.48      422.21     27.98 o
  -5  16   7       50.27       69.50     16.92 o
  -4  16   7      946.21      915.92     30.39 o
  -3  16   7       53.95       65.55     15.99 o
  -2  16   7        0.67       -4.92     21.91 o
  -1  16   7       71.27       59.17     34.73 o
   0  16   7      544.60      478.95     33.26 o
   1  16   7     1019.16     1049.10     47.23 o
   2  16   7      172.19      162.70     29.98 o
   3  16   7     1967.96     2063.54     69.88 o
  -6  17   7        4.97       -3.43     24.70 o
  -5  17   7      891.94      966.67     37.48 o
  -4  17   7     1032.92      979.75     32.03 o
  -3  17   7      734.29      759.66     28.24 o
  -2  17   7     1723.46     1774.48     59.85 o
  -1  17   7       11.67       21.56     27.79 o
   0  17   7      476.99      582.71     36.49 o
   1  17   7      171.88      171.35     29.79 o
   2  17   7        3.19        6.90     27.32 o
  -5  18   7      162.41      152.86     23.55 o
  -4  18   7       13.46       15.14     19.50 o
  -3  18   7     1027.15     1037.12     38.55 o
  -2  18   7      168.64      174.39     27.86 o
  -1  18   7      221.52      258.04     29.98 o
   0  18   7      520.86      552.84     37.89 o
   1  18   7        0.94      -20.33     25.02 o
  -4  19   7        2.49       -6.97     19.70 o
  -3  19   7      136.21      192.51     29.90 o
  -2  19   7      146.56      137.76     29.79 o
  -1  19   7        6.78       50.28     25.86 o
   0  19   7      190.46      275.75     35.38 o
   1  19   7      122.73      121.13     40.38 o
  -3  20   7       34.85       69.69     27.94 o
  -2  20   7      105.17       67.89     28.35 o
  -1  20   7      194.11      250.08     42.11 o
   0  20   7      614.39      721.59     56.01 o
  -8   0   8     1805.70     1942.17     56.54 o
  -6   0   8     4728.21     4429.41     83.87 o
  -4   0   8       58.75      112.45     23.45 o
  -2   0   8      500.30      636.71     24.08 o
   0   0   8     1161.54     1264.48     34.31 o
   2   0   8       50.41       93.46     17.11 o
   4   0   8     5583.36     5478.37    184.09 o
   6   0   8     1008.24     1038.10     76.41 o
  -9   1   8       33.65       19.93     11.01 o
  -8   1   8     1682.77     1741.47     33.37 o
  -7   1   8      391.26      352.66     14.75 o
  -6   1   8        7.51       33.00     21.27 o
  -5   1   8       13.58       30.00      8.43 o
  -4   1   8     2550.79     2400.38     39.50 o
  -3   1   8      540.08      543.42     18.49 o
  -2   1   8     1901.38     1951.35     30.94 o
  -1   1   8      602.43      614.26     16.86 o
   0   1   8     1246.23     1493.36     32.69 o
   1   1   8     1301.22     1296.64     29.32 o
   2   1   8      811.23      752.43     28.22 o
   3   1   8       24.84       17.23     30.61 o
   4   1   8       34.24      119.40     35.17 o
   5   1   8      169.37      189.92     31.77 o
   6   1   8      639.68      700.99     44.82 o
  -9   2   8       19.92       16.93     10.58 o
  -8   2   8      142.87      197.02     13.37 o
  -7   2   8      456.39      466.72     17.07 o
  -6   2   8      516.34      496.47     18.34 o
  -5   2   8      764.84      803.04     20.89 o
  -4   2   8      773.87      775.76     29.87 o
  -3   2   8      590.03      599.99     30.15 o
  -2   2   8     3836.39     3690.41     50.67 o
  -1   2   8      263.83      271.09     11.89 o
   0   2   8     3624.20     3526.56     49.57 o
   1   2   8     1728.76     1793.06     35.86 o
   2   2   8      225.13      320.72     20.22 o
   3   2   8      536.64      562.52     35.31 o
   4   2   8      867.67      901.08     44.09 o
   5   2   8      221.79      278.27     33.59 o
   6   2   8      289.56      294.68     74.24 o
  -9   3   8        0.27       23.43     10.75 o
  -8   3   8      459.35      424.52     15.67 o
  -7   3   8     1025.58     1034.29     24.41 o
  -6   3   8       58.08       79.15     12.13 o
  -5   3   8     3795.58     3536.03     54.42 o
  -4   3   8      217.27      222.15     14.33 o
  -3   3   8     1953.12     1832.60     29.82 o
  -2   3   8      508.30      567.46     23.98 o
  -1   3   8        6.31       13.70      8.25 o
   0   3   8      148.69      202.70     12.17 o
   1   3   8      259.76      311.91     15.37 o
   2   3   8     2063.91     2054.20     47.72 o
   3   3   8      716.32      744.38     70.99 o
   4   3   8      314.21      316.98     32.20 o
   5   3   8     1270.61     1293.24     55.25 o
   6   3   8      448.41      480.30     46.02 o
  -9   4   8     1148.38     1162.14     25.78 o
  -8   4   8      466.99      490.29     17.25 o
  -7   4   8      260.38      275.83     14.22 o
  -6   4   8     3670.14     3521.26     63.67 o
  -5   4   8     1698.98     1773.60     69.18 o
  -4   4   8     1246.30     1164.04     24.27 o
  -3   4   8      261.65      297.27     14.42 o
  -2   4   8       62.31       42.58      8.67 o
  -1   4   8      315.88      324.25     20.38 o
   0   4   8       17.56       32.92      8.90 o
   1   4   8      293.13      329.25     17.61 o
   2   4   8      432.17      438.20     22.99 o
   3   4   8     1108.16     1122.38     60.88 o
   4   4   8     1368.29     1375.68     54.61 o
   5   4   8       33.08       42.94     53.62 o
  -9   5   8      358.09      344.23     16.74 o
  -8   5   8      465.28      471.75     16.95 o
  -7   5   8       23.67       14.20     10.96 o
  -6   5   8      237.62      243.60     15.29 o
  -5   5   8      679.55      646.28     21.94 o
  -4   5   8       94.61      100.45     10.37 o
  -3   5   8     1993.42     1958.10     33.89 o
  -2   5   8      196.73      197.94     13.39 o
  -1   5   8     6718.66     6498.41     83.76 o
   0   5   8      229.38      220.32     12.99 o
   1   5   8     2714.44     2607.62     71.33 o
   2   5   8       10.24       -5.28     15.74 o
   3   5   8      107.00      139.47     35.33 o
   4   5   8      292.22      289.90     31.24 o
   5   5   8      141.66      102.83     46.24 o
  -9   6   8     1504.13     1535.19     34.08 o
  -8   6   8      188.64      181.40     14.94 o
  -7   6   8      956.38      978.27     25.24 o
  -6   6   8       11.94       12.74     10.61 o
  -5   6   8      215.90      220.69     17.42 o
  -4   6   8      450.49      415.44     17.54 o
  -3   6   8     3268.07     3035.45     47.12 o
  -2   6   8     1308.75     1277.15     29.21 o
  -1   6   8       25.78       23.19      9.68 o
   0   6   8      564.86      532.78     19.00 o
   1   6   8     2277.46     2162.31     49.48 o
   2   6   8      903.94      864.52     32.76 o
   3   6   8       70.25       63.73     18.64 o
   4   6   8      180.52      112.99     27.68 o
   5   6   8      299.95      296.51     33.70 o
  -9   7   8      196.29      229.12     21.05 o
  -8   7   8       84.32       85.36     14.09 o
  -7   7   8     2402.14     2255.33     40.92 o
  -6   7   8      322.09      284.98     15.69 o
  -5   7   8     3138.30     3069.51     49.22 o
  -4   7   8      118.50      131.66     13.28 o
  -3   7   8       71.72       72.01     11.80 o
  -2   7   8      150.69      166.07     12.35 o
  -1   7   8       21.24        6.10     10.60 o
   0   7   8       38.31       44.02     11.46 o
   1   7   8      211.79      221.40     19.39 o
   2   7   8       17.26       34.46     19.17 o
   3   7   8     2630.67     2622.11     59.61 o
   4   7   8       70.96       79.12     27.01 o
   5   7   8     1503.93     1457.47     57.16 o
  -9   8   8      858.22      870.89     67.73 o
  -8   8   8      176.58      190.35     15.86 o
  -7   8   8      936.33      902.85     25.16 o
  -6   8   8       31.05       23.33     11.38 o
  -5   8   8      823.94      800.60     22.37 o
  -4   8   8      392.64      401.36     16.06 o
  -3   8   8     1670.17     1551.33     34.04 o
  -2   8   8       61.51       64.15     11.62 o
  -1   8   8       45.44       65.85     12.00 o
   0   8   8      456.68      467.10     22.84 o
   1   8   8     1326.70     1240.79     36.67 o
   2   8   8     2086.48     2032.71     49.93 o
   3   8   8      568.65      538.26     27.40 o
   4   8   8       89.29       81.82     21.33 o
   5   8   8       28.56       35.09     33.43 o
  -8   9   8      217.53      221.36     17.00 o
  -7   9   8       53.02       49.23     13.11 o
  -6   9   8      441.50      426.48     22.20 o
  -5   9   8        7.52       10.41     11.08 o
  -4   9   8      682.78      658.65     20.39 o
  -3   9   8     1766.55     1682.97     34.50 o
  -2   9   8      211.26      206.45     13.18 o
  -1   9   8     3094.38     3088.38     44.06 o
   0   9   8      149.93      156.05     21.77 o
   1   9   8     1525.10     1497.51     41.57 o
   2   9   8      474.23      518.45     26.79 o
   3   9   8       97.66       80.51     20.32 o
   4   9   8       15.85       26.23     20.79 o
   5   9   8       19.56        2.15     50.36 o
  -8  10   8      588.36      592.03     22.92 o
  -7  10   8      461.09      454.02     19.82 o
  -6  10   8     1764.95     1687.03     34.46 o
  -5  10   8       59.44       32.53     11.94 o
  -4  10   8     2563.60     2563.13     43.65 o
  -3  10   8      514.64      517.43     18.67 o
  -2  10   8       68.96       62.88     11.15 o
  -1  10   8        1.36        9.55      9.85 o
   0  10   8       39.99       39.00     35.60 o
   1  10   8      350.14      317.19     22.17 o
   2  10   8      231.63      239.67     22.10 o
   3  10   8      175.95      166.28     22.21 o
   4  10   8     1008.23      976.52     39.08 o
   5  10   8        5.07       -7.09     27.92 o
  -8  11   8     1093.14     1093.41     38.74 o
  -7  11   8      527.95      544.71     24.86 o
  -6  11   8        9.33       19.78     12.82 o
  -5  11   8     2925.04     2804.55     47.77 o
  -4  11   8      556.77      505.76     19.36 o
  -3  11   8      855.33      778.36     22.55 o
  -2  11   8      631.00      631.55     20.19 o
  -1  11   8      271.63      258.03     29.71 o
   0  11   8       82.42      110.96     33.65 o
   1  11   8      116.74       73.22     18.61 o
   2  11   8      258.14      295.37     23.38 o
   3  11   8     1491.10     1443.00     44.33 o
   4  11   8       34.83        4.09     21.82 o
  -8  12   8      139.19      178.61     28.06 o
  -7  12   8       18.98      -13.51     13.51 o
  -6  12   8      122.32       95.26     14.50 o
  -5  12   8       20.17       28.64     12.76 o
  -4  12   8      375.93      388.99     17.39 o
  -3  12   8      553.35      490.37     18.68 o
  -2  12   8     1904.03     1976.29     36.68 o
  -1  12   8        8.86       11.86     39.73 o
   0  12   8     1365.21     1481.15     52.04 o
   1  12   8      389.36      370.99     46.67 o
   2  12   8      377.86      374.96     34.76 o
   3  12   8        3.07       -6.74     20.39 o
   4  12   8        6.07      -12.80     21.82 o
  -7  13   8      301.71      307.13     19.33 o
  -6  13   8        0.73       -8.88     15.56 o
  -5  13   8     1262.53     1321.21     31.23 o
  -4  13   8     1216.53     1223.22     46.53 o
  -3  13   8      641.75      593.81     20.29 o
  -2  13   8     1036.73     1122.96     35.36 o
  -1  13   8      944.68      884.91     41.75 o
   0  13   8      471.11      513.49     42.11 o
   1  13   8      871.14      764.54     39.57 o
   2  13   8      839.58      856.94     79.67 o
   3  13   8      568.53      652.07     32.64 o
   4  13   8       20.20       31.67     31.92 o
  -7  14   8       10.84       -4.16     19.23 o
  -6  14   8     1441.38     1429.71     33.91 o
  -5  14   8        5.50        4.19     13.72 o
  -4  14   8     1014.63     1075.22     28.19 o
  -3  14   8        4.08       -8.35     12.33 o
  -2  14   8       50.94       41.94     16.64 o
  -1  14   8        4.14      -21.60     21.60 o
   0  14   8       14.83        4.06     23.33 o
   1  14   8        1.77       18.73     24.37 o
   2  14   8      401.25      403.41     34.35 o
   3  14   8       64.93       75.08     39.29 o
  -6  15   8      125.63      129.89     16.92 o
  -5  15   8        8.47       20.41     14.43 o
  -4  15   8      253.59      287.59     19.34 o
  -3  15   8      122.52      122.75     14.97 o
  -2  15   8      544.85      539.60     34.96 o
  -1  15   8     1656.57     1633.23     56.73 o
   0  15   8       58.99       40.84     25.01 o
   1  15   8     1002.35     1030.58     48.67 o
   2  15   8      862.35      955.26     47.99 o
   3  15   8      326.54      294.88     36.33 o
  -6  16   8        7.74       -3.39     20.35 o
  -5  16   8       81.77       74.08     15.92 o
  -4  16   8       50.19       53.17     14.85 o
  -3  16   8      289.49      335.84     21.46 o
  -2  16   8     1097.12     1057.75     47.37 o
  -1  16   8       63.46       83.90     25.93 o
   0  16   8     1752.60     1816.40     62.18 o
   1  16   8       67.33       83.92     27.76 o
   2  16   8      341.31      334.59     34.98 o
  -5  17   8     1084.65     1114.20     35.92 o
  -4  17   8       49.98       19.52     16.87 o
  -3  17   8      199.37      225.13     30.04 o
  -2  17   8      743.20      800.82     63.39 o
  -1  17   8        6.70       -5.45     24.84 o
   0  17   8       97.98       82.33     28.98 o
   1  17   8        0.42        2.98     28.37 o
  -4  18   8      406.80      435.96     25.11 o
  -3  18   8     1202.51     1282.03     53.90 o
  -2  18   8       64.89       62.18     29.96 o
  -1  18   8        1.36        1.77     26.32 o
   0  18   8        0.06       -4.78     34.73 o
   1  18   8      750.20      844.46     62.09 o
  -3  19   8      513.03      522.31     52.53 o
  -2  19   8        1.65      -35.60     35.60 o
  -1  19   8     1168.24     1188.33     70.34 o
  -9   0   9     1099.73     1031.45     41.77 o
  -7   0   9     2116.19     2083.92     48.86 o
  -5   0   9      143.60      180.71     16.29 o
  -3   0   9      137.90      212.33     27.83 o
  -1   0   9      377.81      560.12     24.39 o
   1   0   9     3654.87     3824.02     91.04 o
   3   0   9      321.78      416.80     49.93 o
   5   0   9      470.46      451.97     57.31 o
  -9   1   9        3.96       24.44     15.17 o
  -8   1   9      144.39      165.19     13.73 o
  -7   1   9     1308.17     1445.93     42.09 o
  -6   1   9      891.26      829.66     20.46 o
  -5   1   9      362.79      446.45     50.20 o
  -4   1   9     3073.76     2974.54     43.56 o
  -3   1   9     1375.28     1487.79     28.74 o
  -2   1   9       87.83       99.50     10.62 o
  -1   1   9     2343.51     2250.56     36.12 o
   0   1   9      207.04      230.75     15.33 o
   1   1   9        0.88       38.97     19.54 o
   2   1   9     1554.77     1364.87     52.15 o
   3   1   9     1733.27     1671.38     60.79 o
   4   1   9      704.98      652.70     42.21 o
   5   1   9       75.15       87.89     33.46 o
  -9   2   9       80.97       77.69     13.46 o
  -8   2   9       44.19       63.22     15.18 o
  -7   2   9      493.93      487.28     18.26 o
  -6   2   9       54.14       56.45     11.22 o
  -5   2   9     3966.86     3826.98     58.71 o
  -4   2   9      400.33      494.65     33.56 o
  -3   2   9     2946.53     2840.14     42.19 o
  -2   2   9      128.75      153.47     11.44 o
  -1   2   9       46.12       75.42     15.60 o
   0   2   9      445.73      452.84     18.94 o
   1   2   9       12.72       14.83     16.04 o
   2   2   9      979.10     1090.48     48.80 o
   3   2   9        0.01       41.84     48.63 o
   4   2   9      121.37      115.15     31.99 o
   5   2   9      295.16      385.11     39.75 o
  -9   3   9       99.94      111.90     14.12 o
  -8   3   9      768.94      763.54     23.56 o
  -7   3   9      316.34      337.72     16.03 o
  -6   3   9        0.41       12.23     10.75 o
  -5   3   9     1128.41     1133.26     31.38 o
  -4   3   9        3.50        3.14      9.88 o
  -3   3   9      140.35      183.07     17.87 o
  -2   3   9      121.33      199.53     18.35 o
  -1   3   9      614.57      605.80     17.98 o
   0   3   9     2135.75     2162.96     41.88 o
   1   3   9      562.74      564.00     27.43 o
   2   3   9     2186.64     2290.37     59.43 o
   3   3   9       12.05       16.82     26.55 o
   4   3   9      194.15      154.38     38.64 o
   5   3   9      169.89      220.53     56.44 o
  -9   4   9      833.65      889.84     32.96 o
  -8   4   9      208.83      195.60     17.51 o
  -7   4   9     1137.76     1073.94     32.84 o
  -6   4   9     2451.70     2355.38     41.56 o
  -5   4   9       55.85       51.65     11.19 o
  -4   4   9        0.00       11.39     10.18 o
  -3   4   9      213.90      198.39     13.38 o
  -2   4   9     2588.12     2589.29     40.03 o
  -1   4   9      261.64      298.91     19.55 o
   0   4   9      146.48      172.42     14.74 o
   1   4   9     1227.99     1266.67     38.19 o
   2   4   9     1128.75     1231.49     42.53 o
   3   4   9       35.29       36.49     27.75 o
   4   4   9       37.27       -9.65     28.56 o
   5   4   9       40.64       -6.92     36.69 o
  -9   5   9       63.20       55.14     15.24 o
  -8   5   9        4.42        3.95     11.31 o
  -7   5   9        4.06      -10.64     11.31 o
  -6   5   9     1050.02     1032.22     28.74 o
  -5   5   9      504.53      453.19     19.53 o
  -4   5   9     1887.62     1864.91     39.16 o
  -3   5   9      543.54      480.77     17.22 o
  -2   5   9     2606.83     2550.47     39.60 o
  -1   5   9      461.98      455.05     16.02 o
   0   5   9      102.06       86.32     13.52 o
   1   5   9      139.75      166.21     20.06 o
   2   5   9      511.18      546.46     26.85 o
   3   5   9      402.27      385.72     34.96 o
   4   5   9      153.79      220.88     34.35 o
  -8   6   9      827.93      845.66     39.06 o
  -7   6   9      657.23      645.57     21.62 o
  -6   6   9      233.23      241.51     16.89 o
  -5   6   9       91.28       87.85     13.45 o
  -4   6   9      533.05      509.48     20.19 o
  -3   6   9       28.46       35.81     12.26 o
  -2   6   9     4512.65     4333.33     72.53 o
  -1   6   9     1245.26     1171.96     24.65 o
   0   6   9      177.41      204.47     19.27 o
   1   6   9      145.39      156.52     25.84 o
   2   6   9       33.04       67.38     19.23 o
   3   6   9        3.73      -17.60     37.12 o
   4   6   9     1001.43      960.05     49.42 o
  -8   7   9     2419.40     2348.66     69.75 o
  -7   7   9       76.61       76.93     13.60 o
  -6   7   9       40.57       28.32     12.03 o
  -5   7   9        2.84       -9.16     12.39 o
  -4   7   9     1944.47     1926.37     40.56 o
  -3   7   9      322.66      299.06     17.13 o
  -2   7   9      133.90      134.02     13.86 o
  -1   7   9        9.59       22.07     12.59 o
   0   7   9     4412.19     4377.08    112.83 o
   1   7   9      260.58      248.20     22.03 o
   2   7   9     1746.28     1736.57     46.71 o
   3   7   9        3.91      -19.42     19.42 o
   4   7   9       71.57       70.05     30.01 o
  -8   8   9      190.08      179.98     16.76 o
  -7   8   9      275.96      283.21     17.51 o
  -6   8   9      646.52      630.55     21.42 o
  -5   8   9     1234.71     1156.38     27.73 o
  -4   8   9      435.46      399.53     24.03 o
  -3   8   9     1433.18     1297.30     32.37 o
  -2   8   9      184.57      235.58     16.16 o
  -1   8   9      152.37      190.09     26.69 o
   0   8   9      775.99      792.94     38.61 o
   1   8   9        8.77       14.00     18.31 o
   2   8   9      248.41      322.23     24.85 o
   3   8   9      251.82      237.17     24.70 o
   4   8   9     1287.88     1246.06     55.08 o
  -8   9   9       16.10        8.00     18.42 o
  -7   9   9      449.37      445.06     20.01 o
  -6   9   9      715.73      718.39     23.49 o
  -5   9   9        6.69       14.63     12.09 o
  -4   9   9     1742.11     1675.24     33.47 o
  -3   9   9      195.59      184.72     13.83 o
  -2   9   9     1798.85     1640.25     42.43 o
  -1   9   9      506.94      498.33     31.24 o
   0   9   9       13.97       39.02     17.60 o
   1   9   9      364.20      311.87     23.84 o
   2   9   9        7.28       11.13     19.69 o
   3   9   9       58.47       51.30     21.97 o
   4   9   9     1083.77     1153.19     54.11 o
  -8  10   9      508.82      563.55     29.43 o
  -7  10   9      203.19      193.29     21.26 o
  -6  10   9      294.34      304.55     17.54 o
  -5  10   9      104.89      107.62     14.21 o
  -4  10   9        2.03       -0.07     11.80 o
  -3  10   9       15.93       26.09     11.56 o
  -2  10   9      693.24      670.88     21.32 o
  -1  10   9      361.82      337.11     27.61 o
   0  10   9      235.34      269.14     28.03 o
   1  10   9     1659.63     1584.92     44.97 o
   2  10   9        6.05      -15.84     19.90 o
   3  10   9     2032.61     1983.98     54.18 o
  -7  11   9      496.04      480.11     21.68 o
  -6  11   9      472.86      452.93     20.56 o
  -5  11   9       53.79       48.59     13.83 o
  -4  11   9      123.15      112.92     14.30 o
  -3  11   9     1382.13     1367.58     30.64 o
  -2  11   9      341.86      350.86     17.06 o
  -1  11   9      933.61      994.28     44.20 o
   0  11   9     1107.61     1117.97     58.40 o
   1  11   9        5.12        8.37     51.02 o
   2  11   9     1074.31     1132.40     54.46 o
   3  11   9      260.04      340.42     27.94 o
  -7  12   9        3.70      -14.84     18.92 o
  -6  12   9       75.68       61.65     15.27 o
  -5  12   9     3023.94     3035.49     52.26 o
  -4  12   9       24.59       17.40     12.86 o
  -3  12   9     2742.90     2747.67     51.65 o
  -2  12   9       76.87      107.73     24.68 o
  -1  12   9      173.06      152.78     26.70 o
   0  12   9      103.41       75.02     25.46 o
   1  12   9     1444.58     1371.25     54.34 o
   2  12   9       24.77        8.36     63.82 o
   3  12   9      144.89      148.52     25.00 o
  -7  13   9      519.39      579.59     31.35 o
  -6  13   9       44.36       42.51     15.23 o
  -5  13   9      212.78      237.21     17.55 o
  -4  13   9      620.14      621.25     22.59 o
  -3  13   9      115.71      153.15     15.42 o
  -2  13   9      175.08      181.39     27.01 o
  -1  13   9      465.90      445.66     33.62 o
   0  13   9        4.35       -9.74     24.16 o
   1  13   9        1.41       -4.35     25.52 o
   2  13   9      624.28      613.65     40.51 o
  -6  14   9       57.51       45.10     15.95 o
  -5  14   9      375.44      405.24     20.72 o
  -4  14   9        9.74        2.32     13.88 o
  -3  14   9       42.63       45.04     14.22 o
  -2  14   9       89.02       64.38     25.39 o
  -1  14   9      499.63      431.20     34.07 o
   0  14   9      188.33      210.79     29.93 o
   1  14   9     1382.18     1427.52     57.23 o
   2  14   9       79.09       66.86     29.78 o
  -5  15   9      319.55      353.87     20.38 o
  -4  15   9      368.33      412.72     20.64 o
  -3  15   9     1062.80      907.45     45.74 o
  -2  15   9      543.01      608.76     38.67 o
  -1  15   9      849.06      794.18     73.37 o
   0  15   9      126.12      132.52     29.43 o
   1  15   9       10.83       46.72     28.40 o
  -5  16   9      918.77     1036.92     31.01 o
  -4  16   9        0.03       11.20     15.12 o
  -3  16   9      526.25      560.08     38.36 o
  -2  16   9       89.55       75.68     27.32 o
  -1  16   9       58.60        2.03     26.05 o
   0  16   9      461.71      494.95     52.53 o
   1  16   9      278.53      339.96     49.50 o
  -4  17   9       59.85       68.70     42.98 o
  -3  17   9      114.29       36.04     39.94 o
  -2  17   9      118.30      122.00     40.81 o
  -1  17   9        8.95       53.40     39.94 o
   0  17   9      910.38      968.63     69.47 o
  -8   0  10       18.31        7.31     24.31 o
  -6   0  10      147.89      214.23     33.11 o
  -4   0  10     1951.96     2033.37     49.36 o
  -2   0  10     3358.76     3253.50     98.71 o
   0   0  10      818.17      861.58     38.70 o
   2   0  10      612.30      690.33     57.31 o
   4   0  10      462.62      437.64     59.05 o
  -8   1  10      195.94      246.62     31.21 o
  -7   1  10      457.43      510.25     23.41 o
  -6   1  10      765.22      824.71     24.50 o
  -5   1  10      464.80      453.41     16.28 o
  -4   1  10     1421.11     1438.88     28.34 o
  -3   1  10      658.94      606.43     18.64 o
  -2   1  10      345.90      469.76     35.18 o
  -1   1  10       23.79       18.11     13.27 o
   0   1  10     1218.24     1257.97     32.21 o
   1   1  10      365.78      439.46     28.84 o
   2   1  10       87.78      178.65     31.92 o
   3   1  10     1035.19     1113.53     95.30 o
   4   1  10      175.30      299.87     39.28 o
  -8   2  10     2749.33     2806.83     49.27 o
  -7   2  10      204.55      209.54     15.42 o
  -6   2  10     1784.24     1795.97     35.63 o
  -5   2  10       11.25       10.94     10.52 o
  -4   2  10      584.32      579.12     22.06 o
  -3   2  10       85.98      139.83     12.13 o
  -2   2  10       91.30      112.39     15.62 o
  -1   2  10       20.95       39.13     13.72 o
   0   2  10      464.55      529.11     22.13 o
   1   2  10       27.73       33.88     18.86 o
   2   2  10     1849.13     1926.42     95.95 o
   3   2  10       93.32      134.90     34.08 o
   4   2  10     2126.79     2298.95    201.02 o
  -8   3  10       15.60       48.44     27.68 o
  -7   3  10        2.62        3.67     12.12 o
  -6   3  10      504.37      522.71     19.71 o
  -5   3  10       75.71       94.01     12.90 o
  -4   3  10      110.16      144.64     12.31 o
  -3   3  10     1655.86     1620.16     30.31 o
  -2   3  10        1.50       48.16     13.07 o
  -1   3  10      856.75      786.99     26.06 o
   0   3  10      633.70      720.07     38.22 o
   1   3  10      470.36      485.26     26.49 o
   2   3  10      141.55      240.05     33.12 o
   3   3  10      296.08      278.94     35.29 o
   4   3  10      266.24      382.31     41.22 o
  -8   4  10        9.59        2.84     12.39 o
  -7   4  10       92.77      111.12     14.29 o
  -6   4  10      143.97      156.11     14.49 o
  -5   4  10      504.93      538.34     20.04 o
  -4   4  10     1579.77     1548.01     32.68 o
  -3   4  10       49.13       69.99     11.46 o
  -2   4  10     3001.45     2809.16     43.89 o
  -1   4  10      140.86      147.46     15.89 o
   0   4  10     1096.20     1130.07     37.59 o
   1   4  10     1742.67     1681.56     51.17 o
   2   4  10      133.96      112.29     30.21 o
   3   4  10       12.58       59.89     31.75 o
   4   4  10       32.07       61.22     46.89 o
  -8   5  10       52.30       58.64     15.71 o
  -7   5  10     1456.13     1410.18     32.42 o
  -6   5  10      105.84      117.89     14.08 o
  -5   5  10      427.05      400.89     17.94 o
  -4   5  10      258.68      294.45     16.35 o
  -3   5  10       45.84       57.43     12.60 o
  -2   5  10      671.59      656.13     20.02 o
  -1   5  10       59.26       49.01     14.12 o
   0   5  10       55.40       96.29     19.70 o
   1   5  10     1888.55     2093.95     79.81 o
   2   5  10       18.19      -11.57     19.68 o
   3   5  10     1673.33     1673.96    149.57 o
  -8   6  10      137.15      146.19     17.72 o
  -7   6  10        0.90       14.11     12.00 o
  -6   6  10      748.44      678.11     23.26 o
  -5   6  10     1300.20     1250.12     29.77 o
  -4   6  10      920.39      892.99     25.48 o
  -3   6  10      460.42      425.38     18.37 o
  -2   6  10       14.50        6.00     10.97 o
  -1   6  10      388.17      492.61     25.77 o
   0   6  10      744.10      788.02     32.93 o
   1   6  10      738.90      729.75     33.14 o
   2   6  10      659.99      714.36     33.35 o
   3   6  10       34.39       47.94     31.58 o
  -8   7  10        4.82       14.09     18.20 o
  -7   7  10      351.33      382.62     17.65 o
  -6   7  10      171.91      162.57     15.39 o
  -5   7  10        3.82        8.90     13.93 o
  -4   7  10       70.44       96.63     15.41 o
  -3   7  10     1675.07     1713.39     39.13 o
  -2   7  10        6.10       10.29     12.30 o
  -1   7  10     2284.37     2252.78     53.79 o
   0   7  10       24.76       -0.39     18.31 o
   1   7  10       43.60       40.08     20.15 o
   2   7  10        9.76        1.64     20.66 o
   3   7  10      451.10      489.00     39.28 o
  -7   8  10       71.20       93.69     15.52 o
  -6   8  10      463.88      489.47     22.51 o
  -5   8  10     1798.74     1816.91     36.94 o
  -4   8  10      398.59      376.67     20.51 o
  -3   8  10        4.97       -2.70     13.47 o
  -2   8  10      463.43      507.81     22.06 o
  -1   8  10      263.85      247.22     27.81 o
   0   8  10       22.54       -1.60     22.96 o
   1   8  10      834.71      829.11     41.89 o
   2   8  10       80.27       94.54     22.30 o
   3   8  10        0.04       10.61     30.32 o
  -7   9  10     1089.79     1053.04     30.10 o
  -6   9  10      109.46      116.98     15.48 o
  -5   9  10      215.42      201.84     16.44 o
  -4   9  10      136.87      153.67     15.00 o
  -3   9  10      619.49      608.26     21.58 o
  -2   9  10       40.81       32.72     16.49 o
  -1   9  10       14.12      -21.90     21.90 o
   0   9  10      502.40      477.78     58.83 o
   1   9  10      347.50      397.83     27.63 o
   2   9  10       52.96       74.01     22.98 o
   3   9  10      398.27      409.30     61.65 o
  -7  10  10      399.73      465.45     42.16 o
  -6  10  10        2.24      -13.87     13.87 o
  -5  10  10      240.34      227.03     17.17 o
  -4  10  10      285.46      323.40     18.06 o
  -3  10  10      689.71      696.75     23.07 o
  -2  10  10     1074.60     1085.72     50.80 o
  -1  10  10      315.76      340.47     31.07 o
   0  10  10       47.49       54.67     25.55 o
   1  10  10      433.82      427.95     49.71 o
   2  10  10        1.81      -21.55     21.55 o
  -6  11  10       86.25      132.01     16.77 o
  -5  11  10      461.91      490.40     21.42 o
  -4  11  10      344.59      381.29     19.33 o
  -3  11  10       35.17       32.44     13.54 o
  -2  11  10        8.47      -18.35     23.23 o
  -1  11  10      375.06      358.22     38.64 o
   0  11  10      269.13      275.96     30.70 o
   1  11  10      193.93      196.03     31.34 o
   2  11  10      183.85      180.42     31.71 o
  -6  12  10     1271.73     1212.01     32.60 o
  -5  12  10       25.45       22.84     14.53 o
  -4  12  10        0.41       16.06     13.91 o
  -3  12  10       48.72       56.99     14.61 o
  -2  12  10       94.88      114.74     28.66 o
  -1  12  10        2.02      -10.29     24.97 o
   0  12  10      103.40       91.93     28.30 o
   1  12  10       30.14       12.86     27.69 o
  -5  13  10       80.99       75.12     16.46 o
  -4  13  10     1269.58     1288.09     35.31 o
  -3  13  10       29.49       37.24     26.92 o
  -2  13  10        5.35       13.55     26.70 o
  -1  13  10      174.67      172.32     29.88 o
   0  13  10      706.84      833.54     44.82 o
   1  13  10       84.54      158.68     32.35 o
  -5  14  10        1.34        8.27     17.40 o
  -4  14  10      239.42      261.15     19.26 o
  -3  14  10       39.33       64.51     27.50 o
  -2  14  10     2742.45     2981.43     85.04 o
  -1  14  10      124.73       99.31     28.03 o
   0  14  10       74.87       75.55     42.11 o
  -4  15  10      202.35      269.67     22.01 o
  -3  15  10       19.82       40.81     40.38 o
  -2  15  10      272.94      277.44     49.06 o
  -1  15  10      112.03      148.92     43.85 o
  -7   0  11      949.32      968.11     44.21 o
  -5   0  11     5383.41     5267.61    102.50 o
  -3   0  11     2136.12     2057.30     51.63 o
  -1   0  11        6.90       60.82     22.07 o
   1   0  11        3.21       28.22     41.68 o
  -7   1  11      664.44      677.93     26.90 o
  -6   1  11      168.67      160.14     15.25 o
  -5   1  11        6.89       99.46     29.45 o
  -4   1  11     1046.22     1004.36     25.16 o
  -3   1  11      510.60      624.93     21.68 o
  -2   1  11      409.32      420.10     17.74 o
  -1   1  11      356.84      408.16     21.21 o
   0   1  11      322.80      351.92     26.06 o
   1   1  11      215.30      289.16     35.61 o
   2   1  11      101.83       95.62     33.92 o
  -7   2  11       79.92       95.52     16.19 o
  -6   2  11       57.57       50.97     13.80 o
  -5   2  11      167.98      179.43     16.49 o
  -4   2  11      191.33      246.03     16.63 o
  -3   2  11      496.67      581.82     23.41 o
  -2   2  11     1100.10     1080.14     26.37 o
  -1   2  11     2710.75     2802.02     53.82 o
   0   2  11        2.46      -16.91     18.85 o
   1   2  11     1261.82     1235.00     54.62 o
   2   2  11      163.80      230.71     36.37 o
  -7   3  11      158.38      169.57     16.44 o
  -6   3  11      536.54      534.46     21.07 o
  -5   3  11       67.96       85.05     17.28 o
  -4   3  11      612.76      610.90     22.62 o
  -3   3  11      211.13      237.74     15.28 o
  -2   3  11       45.61       54.84     12.90 o
  -1   3  11      778.24      881.25     46.56 o
   0   3  11       17.13       24.55     19.91 o
   1   3  11       50.18      139.24     32.13 o
   2   3  11       34.55       24.95     32.08 o
  -7   4  11      438.99      505.97     21.61 o
  -6   4  11      119.06      130.92     15.73 o
  -5   4  11      525.44      517.37     20.83 o
  -4   4  11      199.01      192.90     16.03 o
  -3   4  11       63.56       36.22     12.71 o
  -2   4  11      408.84      433.49     19.83 o
  -1   4  11      256.96      240.49     23.95 o
   0   4  11       58.88      134.61     22.58 o
   1   4  11      513.56      546.71     30.93 o
   2   4  11       67.81       85.88     33.30 o
  -7   5  11       12.58       42.30     18.95 o
  -6   5  11      534.94      569.79     22.16 o
  -5   5  11      105.17      131.66     15.46 o
  -4   5  11      328.36      297.18     17.93 o
  -3   5  11       34.98       57.30     14.18 o
  -2   5  11      525.24      651.26     25.33 o
  -1   5  11       20.04        5.55     19.29 o
   0   5  11     1436.32     1453.88     68.60 o
   1   5  11        1.34       50.85     21.45 o
   2   5  11      398.88      435.64     39.14 o
  -7   6  11       49.40       40.08     19.88 o
  -6   6  11        2.61       14.17     14.02 o
  -5   6  11      266.39      238.31     17.30 o
  -4   6  11      648.05      693.94     24.08 o
  -3   6  11      820.05      832.23     26.23 o
  -2   6  11      813.06      760.27     31.58 o
  -1   6  11       91.76      109.98     22.00 o
   0   6  11       36.40       78.69     22.22 o
   1   6  11      318.29      333.66     27.98 o
   2   6  11      192.48      168.20     35.51 o
  -7   7  11       28.38       29.68     19.39 o
  -6   7  11     1897.16     1902.65     40.29 o
  -5   7  11        5.62        1.88     13.77 o
  -4   7  11     1365.52     1402.69     33.30 o
  -3   7  11      115.98      123.86     15.62 o
  -2   7  11        0.65      -10.68     17.31 o
  -1   7  11       33.52       44.35     25.23 o
   0   7  11      247.51      311.50     26.94 o
   1   7  11       14.06       -5.49     30.25 o
   2   7  11        1.06       40.77     57.31 o
  -6   8  11       87.00      122.85     14.97 o
  -5   8  11      340.87      317.06     19.33 o
  -4   8  11      228.46      232.40     17.72 o
  -3   8  11      632.67      684.43     25.82 o
  -2   8  11      598.83      582.87     37.36 o
  -1   8  11      421.00      428.85     34.60 o
   0   8  11      143.47      231.53     30.95 o
   1   8  11      228.20      237.20     27.31 o
  -6   9  11       59.83       64.57     17.66 o
  -5   9  11      560.99      643.74     23.74 o
  -4   9  11       52.94       46.83     14.83 o
  -3   9  11      343.65      382.38     20.51 o
  -2   9  11      874.47      910.83     46.24 o
  -1   9  11        1.81      -27.14     27.14 o
   0   9  11      255.69      285.55     33.47 o
   1   9  11        1.84       11.86     28.00 o
  -6  10  11       53.91      -10.15     26.06 o
  -5  10  11     1068.10     1128.16     31.27 o
  -4  10  11      448.91      492.83     25.23 o
  -3  10  11      638.04      628.84     25.61 o
  -2  10  11       62.68       56.64     26.52 o
  -1  10  11       26.90       46.17     27.26 o
   0  10  11        1.56       30.79     36.25 o
   1  10  11        0.68      -27.09     27.09 o
  -5  11  11      200.73      234.97     21.40 o
  -4  11  11      297.55      288.99     19.47 o
  -3  11  11      305.21      312.68     54.27 o
  -2  11  11       18.63        9.72     26.60 o
  -1  11  11       48.07       76.97     28.68 o
   0  11  11        3.71       16.31     28.48 o
  -4  12  11       22.93       22.01     16.95 o
  -3  12  11      107.78      162.38     41.68 o
  -2  12  11        0.52       16.50     42.55 o
  -1  12  11     1409.97     1442.31     85.53 o
  -3  13  11      633.33      692.07     62.09 o
  -2  13  11      100.63      141.54     46.46 o
  -6   0  12      153.70      220.99     40.81 o
  -4   0  12        9.21       13.73     18.76 o
  -2   0  12       33.15      131.37     26.17 o
   0   0  12      711.94      806.25     68.16 o
  -6   1  12      696.80      676.16     42.64 o
  -5   1  12      442.89      411.37     20.34 o
  -4   1  12       90.23      116.71     15.01 o
  -3   1  12      468.49      481.58     19.94 o
  -2   1  12     1465.86     1552.40     39.23 o
  -1   1  12       38.34       64.12     17.66 o
   0   1  12      410.98      450.96     40.98 o
   1   1  12        4.79      -25.37     32.08 o
  -6   2  12       90.08      131.57     32.54 o
  -5   2  12        2.26       -1.61     14.19 o
  -4   2  12     1154.30     1213.37     29.30 o
  -3   2  12       74.40      105.17     15.05 o
  -2   2  12      265.06      293.02     23.81 o
  -1   2  12       77.23       76.57     22.68 o
   0   2  12       38.02       15.25     31.55 o
   1   2  12       13.86       28.23     33.87 o
  -6   3  12       94.57      103.60     22.27 o
  -5   3  12        1.15        2.07     14.42 o
  -4   3  12        0.53        4.87     14.42 o
  -3   3  12       18.08       13.01     13.64 o
  -2   3  12      379.01      427.71     23.39 o
  -1   3  12      549.62      591.02     31.91 o
   0   3  12        4.97        6.04     23.65 o
   1   3  12      369.86      396.65     41.45 o
  -6   4  12       16.31        9.12     19.56 o
  -5   4  12       15.69       30.49     15.22 o
  -4   4  12       11.97       29.16     14.99 o
  -3   4  12      217.08      219.17     18.23 o
  -2   4  12       71.36       80.46     18.12 o
  -1   4  12      684.97      797.60     35.80 o
   0   4  12      904.28      992.02     51.69 o
  -6   5  12       33.51       32.91     20.82 o
  -5   5  12      672.31      769.44     26.80 o
  -4   5  12       21.37       25.36     15.20 o
  -3   5  12     1104.09     1165.23     53.02 o
  -2   5  12      297.57      345.35     33.48 o
  -1   5  12      513.17      554.99     31.89 o
   0   5  12        3.34       29.55     23.12 o
  -5   6  12      759.61      789.51     30.55 o
  -4   6  12      126.76      131.77     17.15 o
  -3   6  12       57.18       73.68     18.24 o
  -2   6  12      425.79      362.63     34.36 o
  -1   6  12      214.31      250.94     30.84 o
   0   6  12      459.49      571.35     33.47 o
  -5   7  12       29.89       26.39     17.77 o
  -4   7  12       24.21       41.64     15.94 o
  -3   7  12       48.89       58.16     28.65 o
  -2   7  12        0.04      -21.94     25.86 o
  -1   7  12      298.81      368.79     35.76 o
  -4   8  12      144.67      118.57     19.94 o
  -3   8  12        1.71       -9.99     42.11 o
  -2   8  12      258.54      235.27     32.75 o
  -1   8  12      683.41      769.67     44.69 o
  -4   9  12       93.75      124.78     17.53 o
  -3   9  12      484.46      560.08     60.78 o
  -2   9  12       12.01       17.37     44.72 o
  -3   0  13      329.19      409.07     34.67 o
  -3   1  13       43.53       44.31     30.08 o
  -3   2  13        0.50       26.57     18.42 o
 
